# Supplementary material for: Unveiling the mediating role of cultural trade and domestic identity in Chinese consumer engagement with foreign films and TV series
Source: PLoS One. 2024 Dec 16;19(12):e0314416. doi: 10.1371/journal.pone.0314416 (PMC11649089; doi:10.1371/journal.pone.0314416)
Supplement: S1 Table — (XLSX) [file pone.0314416.s001.xlsx]

## Sheet: Sheet1
CB-P	CB-A	CB-T	CV-CD	CV-CA	CV-ICE	CV-SHU	CV-CUR	PSV-FLSL	PSV-CS	PSV-AA	PSV-BP	PSV-PD	CTI-ICE	CTI-CD	CTI-EG	CTI-CID	CTI-CPE	MCI-U	MCI-P	MCI-UN	MCI-MCK	MCI-MCI	Age	Gender	Occupation	Education	Income
87.5	5	1000	5	5	5	5	5	5	5	5	5	4	5	5	5	5	4	2	2	3	2	2	29.5	1	2	2	750000
87.5	5	1000	5	5	3	5	5	5	5	5	5	5	5	5	5	4	4	1	1	2	2	4	55	1	5	3	750000
87.5	5	1000	5	5	5	5	5	5	5	5	5	5	5	5	5	5	3	1	2	1	2	3	55	0	5	2	1000000
87.5	5	750	5	5	5	4	5	5	5	3	5	5	5	5	5	5	3	2	1	3	1	2	29.5	1	2	2	750000
87.5	5	750	5	5	5	5	5	5	5	3	5	5	5	5	5	1	1	2	2	3	1	2	39.5	0	2	2	1000000
87.5	5	750	5	5	4	4	5	5	5	3	5	5	4	5	5	5	4	4	3	3	1	3	29.5	1	2	2	750000
87.5	5	750	5	5	5	5	5	5	4	2	5	5	5	5	5	5	4	1	3	3	1	3	39.5	1	2	2	750000
87.5	5	750	5	5	4	5	5	5	5	2	5	5	5	5	5	5	4	2	2	2	1	3	55	1	5	3	1000000
87.5	5	350	5	5	5	5	5	5	5	4	5	5	5	5	2	5	5	1	3	2	5	2	49.5	1	2	5	1000000
87.5	5	350	5	5	5	5	5	5	5	4	5	5	5	5	2	5	5	1	4	2	5	5	49.5	0	2	5	1000000
87.5	5	350	5	5	5	4	5	5	5	4	5	5	5	5	2	5	5	1	3	3	1	5	49.5	0	4	5	1000000
87.5	5	350	5	5	5	5	5	4	5	5	5	5	5	5	5	5	4	1	3	2	5	3	39.5	1	2	5	1000000
87.5	5	350	5	5	5	4	5	5	5	5	5	4	5	5	5	5	4	2	4	4	4	3	49.5	1	4	5	1000000
87.5	5	350	5	5	4	5	5	5	5	3	5	4	5	4	5	4	3	2	3	3	4	3	29.5	0	2	5	750000
87.5	5	350	5	5	5	5	5	5	5	3	5	5	5	5	5	5	4	1	3	2	5	3	39.5	1	2	5	1000000
87.5	5	350	5	5	5	4	5	5	5	3	5	4	5	5	5	5	4	2	4	4	4	5	49.5	1	4	5	1000000
87.5	5	350	5	5	5	5	5	4	5	3	3	4	5	4	5	4	3	2	3	3	4	5	49.5	0	2	5	750000
87.5	5	350	5	5	5	3	5	5	5	3	5	5	5	5	5	5	5	1	3	2	5	2	49.5	1	2	4	1000000
87.5	5	350	5	5	5	5	5	5	5	3	5	5	5	5	5	5	5	2	4	2	5	4	49.5	0	3	5	400000
87.5	5	350	5	5	5	4	5	5	4	3	5	5	5	1	5	5	5	1	3	3	1	3	49.5	0	4	5	1000000
87.5	5	350	5	5	5	5	5	5	5	3	5	5	5	5	5	5	4	1	3	1	5	4	39.5	1	2	5	1000000
87.5	5	350	5	5	4	4	5	5	5	3	5	4	5	5	5	5	4	2	4	4	4	4	49.5	1	4	5	1000000
87.5	5	150	5	5	5	5	2	5	2	4	3	4	5	4	1	5	4	5	4	5	2	2	21	1	1	5	100000
87.5	4	100	5	5	5	5	4	3	4	3	4	4	4	3	4	4	4	4	4	3	3	3	21	1	1	1	100000
87.5	4	100	5	5	5	4	5	3	4	3	4	4	4	3	4	3	4	4	4	4	2	5	29.5	0	2	2	200000
87.5	4	100	5	5	5	4	5	3	3	2	4	4	4	3	4	4	4	4	4	4	3	5	39.5	1	3	2	200000
87.5	4	100	5	5	5	4	5	5	5	5	4	5	4	3	4	4	4	4	4	4	2	5	18	0	1	2	100000
87.5	4	100	5	5	5	4	5	5	5	5	5	5	4	3	4	4	3	3	4	4	3	5	21	1	1	3	100000
87.5	4	100	5	5	5	4	5	5	5	5	5	5	4	3	4	4	4	4	3	4	2	5	29.5	0	2	2	200000
87.5	4	100	5	5	5	4	4	4	5	5	5	5	4	3	4	4	4	3	4	3	3	5	39.5	1	2	3	750000
87.5	2	100	3	4	3	4	4	4	3	3	5	4	4	4	2	4	3	4	4	4	2	5	29.5	0	2	4	100000
87.5	2	100	5	5	5	5	5	5	5	5	5	5	5	5	2	5	5	4	3	3	2	5	39.5	0	2	5	200000
87.5	5	0	5	5	5	5	5	5	5	5	5	5	5	5	5	5	5	3	3	3	3	3	29.5	1	3	3	100000
87.5	5	0	5	5	5	5	5	5	5	5	5	5	5	5	5	5	5	4	4	4	4	4	39.5	1	2	4	200000
62.5	4	350	3	5	4	5	4	5	4	5	5	3	4	4	5	3	3	3	5	5	3	2	55	0	5	4	750000
62.5	4	350	3	5	4	5	4	5	2	5	5	3	4	4	5	3	3	3	5	5	3	3	49.5	0	4	4	750000
62.5	2	150	4	3	3	2	2	2	3	4	3	4	4	4	4	3	4	3	3	4	4	4	29.5	1	4	4	750000
62.5	4	150	3	3	3	3	3	4	3	5	3	3	3	4	3	4	4	3	4	4	2	2	21	0	1	4	100000
62.5	5	150	5	4	5	5	5	5	5	4	5	5	5	4	2	3	1	2	1	1	4	4	18	0	1	3	100000
62.5	4	150	3	4	3	4	4	5	5	5	5	5	5	4	5	5	5	3	3	3	3	4	21	1	1	2	200000
62.5	4	150	4	4	3	4	4	5	5	5	5	5	5	5	5	5	5	3	3	3	3	4	21	1	1	3	200000
62.5	4	150	4	4	3	4	4	5	5	5	4	5	5	5	5	5	5	3	3	3	3	4	21	1	2	3	200000
62.5	4	150	4	4	3	4	4	5	5	5	5	5	5	5	5	5	5	3	3	3	3	4	21	1	2	3	200000
62.5	4	150	4	4	3	4	4	5	5	5	4	5	5	5	5	5	5	3	3	3	3	4	21	1	2	3	200000
62.5	4	150	4	4	2	4	4	5	5	4	5	5	5	5	5	5	5	3	3	3	3	4	21	1	2	3	200000
62.5	4	150	4	4	2	4	4	5	5	5	5	5	5	5	5	5	5	3	3	3	3	4	21	1	3	3	200000
62.5	4	150	4	4	2	4	4	5	5	5	4	5	5	5	5	5	5	3	3	3	3	4	21	1	2	4	200000
62.5	4	150	4	4	2	4	4	5	5	5	5	5	5	5	5	5	5	3	3	3	3	4	21	1	2	4	200000
62.5	4	150	4	4	2	4	4	5	5	5	3	5	5	5	5	5	5	3	3	3	3	4	21	1	2	4	200000
62.5	4	150	4	4	2	4	4	5	5	5	5	5	5	5	5	5	5	3	3	3	3	4	21	1	3	4	400000
62.5	4	150	4	4	2	4	4	5	5	5	4	5	5	5	5	5	5	3	3	3	3	4	21	1	1	4	400000
62.5	4	150	4	5	2	4	4	5	5	5	5	5	5	5	5	5	5	3	3	3	3	4	21	1	1	4	400000
62.5	4	150	4	5	2	4	4	5	5	4	4	5	5	5	5	5	5	3	3	3	4	3	21	1	1	4	400000
62.5	4	150	4	5	2	4	4	3	5	4	5	4	5	5	5	5	5	3	3	3	4	3	21	1	3	4	400000
62.5	4	150	4	5	2	4	4	3	5	4	5	4	5	5	5	4	4	3	3	3	4	3	21	1	1	4	750000
62.5	4	150	4	5	2	4	4	5	5	5	5	2	5	4	4	4	4	3	3	3	4	3	21	0	1	4	750000
62.5	2	100	2	3	3	3	3	2	3	4	3	2	4	4	3	5	5	5	5	4	2	5	21	1	2	4	100000
62.5	2	100	2	2	2	2	2	1	1	2	2	2	3	3	2	2	4	3	3	3	2	5	55	0	5	2	200000
62.5	2	100	3	4	5	5	5	3	3	3	3	3	3	3	2	3	4	4	4	4	2	2	21	0	1	4	100000
62.5	4	100	4	5	5	4	4	4	5	5	5	3	4	4	2	3	4	4	4	4	2	2	21	0	1	4	100000
62.5	4	100	5	5	5	4	4	4	5	5	5	3	4	5	5	4	3	5	3	3	5	4	29.5	1	2	3	400000
62.5	4	100	5	5	5	4	5	4	5	5	3	3	4	5	5	4	3	5	3	3	5	4	29.5	1	2	3	200000
62.5	4	100	5	5	5	4	5	4	5	5	5	3	4	5	5	4	3	5	3	3	5	4	29.5	1	2	3	200000
62.5	4	100	5	5	5	4	5	4	5	5	5	3	4	5	5	4	3	5	3	3	5	4	29.5	1	2	4	400000
62.5	4	100	5	5	5	4	5	4	5	5	3	3	4	5	5	4	3	5	3	3	5	4	29.5	1	2	3	400000
62.5	4	100	5	4	5	4	5	4	5	5	5	3	4	5	5	4	3	5	3	3	5	4	29.5	1	2	3	400000
62.5	4	100	5	4	5	4	5	4	5	5	5	3	4	5	5	4	3	5	3	3	5	4	29.5	1	2	3	400000
62.5	4	100	5	4	5	4	5	4	5	5	5	3	4	5	5	4	3	5	3	3	5	4	29.5	1	2	3	400000
62.5	4	100	5	4	5	4	5	4	5	4	4	3	4	5	5	4	3	5	3	3	5	4	29.5	1	2	3	400000
62.5	4	100	4	4	5	4	5	4	5	4	5	3	4	5	5	4	3	5	3	3	5	4	29.5	1	2	3	200000
62.5	4	100	4	4	4	4	5	4	5	4	5	3	4	5	5	4	3	5	3	3	5	4	29.5	1	2	3	200000
62.5	4	100	4	5	4	4	5	4	5	4	5	3	4	5	5	3	3	5	3	3	5	4	29.5	0	2	3	200000
62.5	4	100	4	4	4	4	5	4	5	4	5	3	4	5	5	3	3	5	3	3	5	4	29.5	0	2	3	200000
62.5	4	100	4	4	4	4	5	4	5	4	5	3	4	5	5	3	3	5	3	3	5	4	29.5	0	2	3	200000
62.5	4	100	4	4	4	5	5	4	5	4	5	3	4	5	5	3	3	5	3	3	5	4	39.5	0	2	4	200000
62.5	4	100	4	4	4	5	5	4	5	4	5	5	4	5	5	3	3	5	3	4	5	4	39.5	0	2	4	200000
62.5	4	100	4	4	4	5	4	4	5	4	5	5	3	5	5	3	3	5	3	4	5	4	39.5	0	2	4	200000
62.5	4	100	4	4	4	5	4	4	5	4	5	5	3	5	5	3	3	5	3	4	5	4	39.5	0	2	4	200000
62.5	4	100	3	4	4	5	4	4	5	4	2	5	3	5	5	3	3	5	3	4	4	4	39.5	0	6	4	200000
62.5	4	100	3	4	4	5	4	4	4	4	2	4	3	5	5	3	3	5	3	4	4	4	39.5	0	6	4	200000
62.5	4	100	3	4	4	5	4	4	4	4	2	4	3	5	5	3	3	5	3	4	4	4	39.5	1	6	4	200000
62.5	4	100	3	4	4	5	4	3	4	4	2	4	3	4	5	3	3	5	4	4	4	4	39.5	0	6	4	100000
62.5	4	100	3	4	4	5	5	3	4	4	2	4	3	4	5	3	3	5	4	4	4	4	39.5	0	6	4	100000
62.5	4	100	3	4	4	5	5	3	4	4	2	3	3	4	5	3	3	5	4	4	4	3	39.5	0	6	4	100000
62.5	4	100	3	4	4	5	5	3	4	4	2	3	3	4	5	3	3	5	4	4	4	3	39.5	0	6	4	100000
62.5	4	100	3	4	4	5	5	3	4	4	2	3	3	4	5	3	3	5	4	4	4	3	39.5	1	6	4	100000
37.5	1	150	3	4	4	3	4	4	3	3	2	2	3	4	3	1	4	5	3	3	1	1	21	1	3	3	1000000
37.5	2	150	5	4	5	4	4	3	3	3	3	3	4	3	4	4	4	3	3	3	3	2	21	0	1	5	750000
37.5	2	150	5	4	5	4	4	5	4	5	5	5	4	3	4	3	4	3	3	3	3	2	21	0	1	5	750000
37.5	2	150	5	4	5	4	4	3	4	3	4	4	4	3	4	3	4	3	3	3	3	2	21	0	1	5	200000
37.5	2	150	5	4	5	4	4	4	4	3	4	4	4	3	4	3	4	3	3	3	3	2	29.5	0	2	3	200000
37.5	2	150	5	4	5	4	4	4	4	3	4	4	4	3	4	3	4	3	3	3	2	2	29.5	0	2	3	200000
37.5	2	150	5	4	5	4	4	4	4	3	4	4	4	3	4	3	4	3	3	3	2	2	29.5	0	2	3	200000
37.5	2	150	5	4	5	4	4	4	4	3	4	4	4	3	4	3	4	3	3	3	2	2	29.5	0	2	3	200000
37.5	2	150	5	4	5	4	4	4	4	2	4	4	4	3	4	3	4	3	3	3	2	2	29.5	0	2	3	200000
37.5	2	150	5	4	5	4	4	4	4	2	4	4	4	3	4	3	4	3	3	3	2	2	29.5	0	2	3	200000
37.5	2	150	5	4	5	4	4	4	4	2	4	4	4	3	4	3	4	3	3	3	2	2	29.5	0	2	2	200000
37.5	2	150	5	4	5	4	4	4	4	2	4	4	4	3	4	3	4	3	3	3	2	2	29.5	0	2	3	200000
37.5	2	150	5	4	5	4	4	4	4	2	4	4	4	3	4	3	4	3	3	3	2	2	29.5	0	2	3	200000
37.5	2	150	5	4	5	4	4	4	4	2	4	4	4	3	4	3	4	3	3	3	3	2	29.5	0	2	3	200000
37.5	2	150	5	4	5	4	4	4	4	2	4	4	4	3	4	3	4	3	3	4	3	2	29.5	0	2	3	200000
37.5	2	150	5	4	5	4	4	4	5	2	4	4	4	3	4	3	4	3	3	4	3	2	29.5	0	2	3	200000
37.5	2	150	5	4	5	4	4	4	5	2	4	4	4	3	4	3	4	3	3	4	3	2	29.5	0	2	2	200000
37.5	4	150	4	4	5	4	4	4	5	2	4	4	4	4	4	3	4	3	3	4	3	2	29.5	0	2	3	200000
37.5	4	150	4	4	5	4	3	4	5	2	4	4	4	4	4	3	4	3	3	4	3	2	29.5	0	2	3	200000
37.5	4	150	4	4	5	4	3	4	5	2	4	4	5	4	4	3	4	3	3	4	4	2	29.5	1	2	3	200000
37.5	4	150	4	4	5	4	3	3	4	4	3	4	5	4	4	3	4	4	3	4	4	2	29.5	1	3	3	200000
37.5	4	150	4	4	5	4	3	5	4	5	4	4	5	4	4	3	4	4	3	4	4	2	29.5	1	3	3	200000
37.5	4	150	4	4	5	4	3	5	4	5	4	4	5	4	4	3	4	4	3	4	4	2	29.5	1	3	3	200000
37.5	4	150	4	4	5	4	3	5	4	5	4	4	5	4	4	3	4	4	3	4	4	2	29.5	1	3	3	200000
37.5	4	150	4	5	5	5	3	5	4	5	4	4	5	4	4	3	4	4	3	4	4	2	29.5	1	3	3	200000
37.5	4	150	4	5	5	5	3	5	4	5	4	4	5	4	4	3	4	4	3	4	4	2	29.5	1	3	3	200000
37.5	4	150	4	5	5	5	3	5	4	5	4	4	5	4	4	3	4	4	3	4	4	2	29.5	1	3	4	200000
37.5	4	150	4	5	5	5	3	5	4	5	4	4	5	4	4	3	4	4	4	4	4	2	29.5	1	3	4	200000
37.5	4	150	4	5	5	5	3	5	4	5	4	4	5	3	4	3	4	4	4	4	4	2	29.5	1	3	4	200000
37.5	4	150	4	5	5	5	3	5	4	5	4	4	5	3	4	3	4	4	4	4	4	2	29.5	1	3	4	200000
37.5	4	150	4	5	5	5	3	5	4	5	4	4	5	3	4	3	4	4	4	4	4	2	29.5	1	3	4	200000
37.5	4	150	4	5	5	5	3	5	4	5	4	4	5	3	4	3	4	4	4	4	4	2	29.5	1	4	4	200000
37.5	4	150	4	5	5	5	3	5	4	5	4	4	5	3	4	3	4	4	4	4	4	2	29.5	1	4	4	200000
37.5	4	150	4	5	5	5	3	5	4	5	4	4	5	3	4	3	4	4	4	4	4	2	29.5	1	4	4	200000
37.5	4	150	4	5	5	5	3	5	4	5	4	4	5	3	4	3	4	4	4	4	4	2	29.5	1	4	4	200000
37.5	4	150	4	5	5	5	3	5	4	5	4	4	5	3	4	3	4	4	4	4	4	2	29.5	1	4	4	200000
37.5	2	150	4	5	5	4	3	5	4	5	4	4	5	3	4	3	4	4	4	4	4	2	29.5	1	4	4	200000
37.5	2	150	4	5	5	4	3	4	4	5	4	4	5	3	4	3	4	4	4	4	2	3	29.5	0	4	4	400000
37.5	2	150	4	5	5	4	3	4	4	5	4	3	5	3	4	3	4	4	4	4	2	3	29.5	0	4	4	400000
37.5	2	150	4	5	5	4	3	4	4	5	4	3	5	3	4	3	4	4	4	4	2	3	29.5	0	4	4	400000
37.5	2	150	4	5	5	4	3	4	4	5	4	3	5	3	4	3	4	4	4	4	2	3	29.5	0	4	4	400000
37.5	2	150	4	5	5	4	3	4	4	5	4	3	5	3	4	3	4	4	4	4	2	3	29.5	0	6	4	400000
37.5	2	150	4	4	3	4	3	4	4	5	4	3	5	3	4	3	4	4	4	4	2	3	29.5	0	6	4	400000
37.5	2	150	4	4	5	4	3	4	4	5	4	3	5	4	4	3	4	4	4	4	2	3	29.5	0	6	4	400000
37.5	2	150	4	4	5	4	3	4	5	5	5	3	5	4	4	3	4	2	4	4	2	3	29.5	0	6	4	400000
37.5	2	150	4	4	4	4	3	4	5	5	5	3	5	4	4	3	4	2	4	4	2	3	29.5	0	6	4	400000
37.5	2	150	4	4	4	4	3	4	5	5	5	3	5	4	4	3	4	2	4	4	2	3	29.5	0	6	4	400000
37.5	2	150	4	4	4	4	3	4	5	5	5	3	5	4	3	3	4	2	4	4	2	3	29.5	0	6	4	400000
37.5	2	150	4	4	4	4	3	4	5	5	5	3	5	4	3	3	4	2	4	4	2	3	29.5	0	6	4	400000
37.5	2	150	4	4	3	4	3	4	5	5	5	3	5	4	3	3	4	2	4	4	2	3	29.5	0	6	4	400000
37.5	2	150	4	4	4	4	3	4	5	5	5	3	5	4	3	3	4	2	4	4	2	3	29.5	0	6	4	400000
37.5	2	150	4	4	4	4	3	4	5	5	5	3	5	4	3	3	4	2	4	4	3	3	29.5	0	6	4	400000
37.5	2	150	4	4	4	4	3	4	5	5	5	3	5	4	3	3	4	2	4	4	3	3	29.5	1	6	4	100000
37.5	2	150	4	4	4	2	3	4	5	5	5	3	3	4	3	3	4	2	4	4	3	3	29.5	1	6	4	100000
37.5	2	150	4	4	4	4	3	4	5	5	5	3	3	4	3	3	4	2	4	4	3	3	29.5	1	6	4	100000
37.5	2	150	4	4	4	4	4	4	5	5	5	3	3	4	3	3	4	2	4	4	3	3	29.5	1	2	4	100000
37.5	2	150	4	4	4	4	4	4	5	5	4	3	3	4	3	3	4	2	4	4	3	3	29.5	1	2	4	100000
37.5	2	150	4	4	4	4	4	4	5	5	4	3	3	4	3	3	4	2	4	4	3	3	29.5	1	2	4	100000
37.5	2	150	4	5	4	4	4	4	5	5	4	3	3	4	3	3	4	2	4	4	3	3	29.5	1	2	4	100000
37.5	2	150	3	4	4	4	4	4	5	5	4	3	3	4	3	3	4	2	4	4	3	3	29.5	1	2	4	100000
37.5	2	150	3	4	4	4	4	4	5	5	4	3	3	3	3	3	4	2	5	4	3	3	29.5	1	2	4	100000
37.5	2	150	3	4	4	4	4	4	5	5	4	3	3	3	3	3	4	2	5	4	3	3	29.5	1	2	4	100000
37.5	2	150	3	4	4	4	4	4	4	3	4	3	3	3	3	3	4	2	5	4	5	4	29.5	1	2	4	100000
37.5	2	150	3	4	4	4	4	4	4	5	4	3	3	3	3	3	4	2	5	4	5	4	29.5	1	2	4	100000
37.5	2	150	3	4	3	4	4	4	4	5	4	3	3	3	3	3	4	2	5	4	5	4	29.5	1	2	4	100000
37.5	2	150	3	4	3	4	4	4	4	4	4	3	3	3	2	3	4	2	5	4	5	4	29.5	1	2	5	100000
37.5	2	150	3	3	2	4	4	4	4	4	4	3	3	3	2	3	4	2	5	4	5	4	29.5	1	2	5	100000
37.5	2	150	3	3	3	4	4	4	4	4	4	3	3	3	2	3	4	2	5	4	5	4	29.5	1	2	5	100000
37.5	2	150	3	3	3	4	4	4	4	4	4	3	3	3	2	3	4	2	3	4	5	4	29.5	1	2	5	100000
37.5	2	150	3	3	3	4	4	4	4	3	4	3	3	3	2	3	4	2	3	4	5	4	29.5	1	2	5	100000
37.5	2	150	3	4	3	4	3	4	4	4	4	3	3	3	2	3	4	2	3	4	1	2	29.5	1	2	5	100000
37.5	2	150	3	3	3	3	3	4	4	4	4	3	2	3	2	3	2	2	3	4	1	2	29.5	1	2	5	100000
37.5	2	150	3	3	3	3	3	4	4	4	4	3	2	3	2	3	2	2	3	4	1	2	29.5	1	2	5	100000
37.5	2	150	3	3	3	3	3	4	4	4	2	3	2	3	2	3	2	2	3	4	1	2	39.5	1	2	3	100000
37.5	2	150	3	3	3	3	3	4	4	4	4	3	2	3	2	3	2	2	3	4	1	2	39.5	0	2	3	100000
37.5	2	150	3	3	3	3	3	4	4	4	4	4	2	3	2	3	2	2	3	4	1	2	39.5	0	2	3	100000
37.5	4	150	3	4	3	3	3	4	4	4	4	4	2	3	2	3	3	2	3	4	2	1	39.5	0	6	4	400000
37.5	1	100	4	4	5	4	4	2	3	4	2	4	4	4	3	3	4	4	3	4	2	2	29.5	0	2	4	200000
37.5	4	100	4	4	3	3	5	3	4	4	2	3	4	4	3	3	4	5	5	4	2	1	29.5	0	2	4	100000
37.5	4	100	4	4	3	3	5	3	4	4	2	3	3	4	4	3	3	4	5	5	4	3	39.5	1	3	5	200000
37.5	4	100	4	5	3	3	5	3	4	3	2	3	3	4	4	3	3	4	5	5	4	3	39.5	1	3	5	200000
37.5	4	100	4	3	3	3	5	3	4	3	5	3	3	4	4	4	3	4	5	5	4	3	39.5	1	3	5	200000
37.5	4	100	3	3	3	3	5	3	4	3	5	3	3	4	4	4	3	4	5	5	4	3	39.5	1	3	5	200000
37.5	4	100	3	3	3	3	5	3	4	3	5	3	3	4	4	4	3	4	5	5	4	3	39.5	1	3	5	200000
37.5	4	100	3	3	3	3	4	3	4	3	5	3	3	4	4	4	3	4	5	5	4	3	39.5	1	3	5	200000
37.5	4	100	3	3	3	3	4	3	4	3	2	3	3	4	4	4	3	4	5	5	4	3	39.5	1	3	5	200000
37.5	4	100	3	3	3	3	4	3	4	3	2	3	3	4	4	4	3	4	5	5	4	3	39.5	1	3	5	200000
37.5	4	100	3	3	3	3	4	3	4	3	2	3	3	4	4	4	3	4	5	5	4	3	39.5	1	3	5	200000
37.5	4	100	4	3	3	3	4	3	4	2	2	3	3	4	4	4	3	4	5	5	4	3	29.5	1	2	5	200000
37.5	4	100	4	5	3	3	4	3	4	3	2	3	4	4	4	4	3	4	5	5	4	3	29.5	1	2	5	200000
37.5	4	100	4	3	3	3	4	3	4	3	2	3	4	4	4	4	3	3	5	5	4	3	29.5	1	2	5	200000
37.5	4	100	4	3	3	3	4	3	3	3	2	3	4	4	4	4	3	3	5	5	4	3	29.5	1	2	3	200000
37.5	4	100	4	3	3	4	4	3	3	3	2	3	4	4	4	4	3	2	5	5	4	3	29.5	0	2	3	200000
37.5	4	100	4	3	3	4	4	3	3	3	2	3	4	4	4	4	3	3	3	5	4	3	29.5	0	2	3	200000
37.5	5	100	5	4	5	3	5	4	3	5	4	3	4	5	5	2	5	3	4	3	2	1	18	0	1	1	100000
37.5	5	100	5	4	5	3	5	4	3	5	4	3	4	5	5	2	3	3	4	3	2	1	18	0	1	1	100000
37.5	5	100	5	4	5	3	5	4	3	5	4	3	4	5	5	2	3	3	4	3	2	1	18	0	1	1	100000
37.5	5	100	5	4	5	3	5	3	1	5	4	3	4	5	5	2	3	3	4	3	2	1	18	0	1	1	100000
37.5	5	100	5	4	5	3	3	4	3	2	4	3	4	5	5	2	4	3	4	2	2	1	18	0	1	1	100000
37.5	5	100	5	4	5	3	5	4	3	5	4	3	4	5	5	2	4	3	4	3	3	1	18	0	1	1	100000
37.5	5	100	4	4	5	3	5	4	2	5	4	3	3	5	4	2	4	3	4	3	2	1	29.5	0	1	2	100000
37.5	5	100	5	4	5	3	4	5	1	5	4	3	4	5	4	2	4	3	4	3	2	1	18	0	1	2	100000
37.5	5	100	5	4	5	3	5	4	3	5	4	3	4	5	4	4	4	3	4	3	2	1	29.5	1	1	2	100000
37.5	5	100	5	4	5	3	5	4	3	5	4	4	4	5	4	4	4	3	4	5	2	2	18	1	1	2	100000
37.5	5	100	4	4	3	3	5	4	3	5	4	4	4	5	4	4	4	3	4	3	2	2	18	1	1	2	100000
37.5	5	100	4	4	3	3	5	5	3	5	4	4	4	5	4	4	4	4	4	3	2	2	29.5	1	1	2	100000
37.5	5	100	4	4	3	3	4	5	2	5	4	4	4	5	4	4	4	4	5	3	2	2	18	1	1	2	100000
37.5	5	100	4	4	3	3	5	5	3	5	4	4	2	5	4	4	4	4	5	3	3	2	18	1	1	2	100000
37.5	5	100	4	5	3	3	5	5	3	5	2	4	4	5	4	4	4	4	5	3	3	2	18	1	1	2	100000
37.5	5	100	4	5	2	4	5	5	3	4	4	4	4	5	4	4	4	4	5	3	3	2	18	1	1	3	100000
37.5	5	100	4	5	3	4	4	5	3	4	4	4	4	5	4	3	4	4	5	3	3	2	18	1	1	3	200000
37.5	5	100	4	5	3	4	5	5	1	4	4	4	3	4	4	3	4	4	5	3	3	2	21	1	2	3	200000
37.5	5	100	5	5	3	4	5	5	3	3	4	4	4	4	4	3	4	4	5	3	3	3	21	1	2	3	200000
37.5	5	100	5	5	3	4	5	5	3	4	3	4	4	4	4	3	4	4	5	3	2	3	21	1	2	3	200000
37.5	5	100	5	5	3	4	5	5	3	5	3	4	4	4	4	3	4	4	5	4	2	3	21	1	2	3	200000
37.5	5	100	5	5	3	4	5	5	3	5	3	4	3	4	4	3	4	4	5	4	3	3	21	1	2	3	200000
37.5	5	100	5	5	3	4	5	3	3	5	3	4	3	3	4	3	4	4	5	4	3	3	21	1	2	3	200000
37.5	5	100	5	3	3	4	3	1	4	4	3	4	3	3	4	3	3	4	5	4	3	3	21	0	2	3	200000
37.5	5	100	3	3	4	4	3	3	4	4	3	5	3	3	4	3	3	4	5	4	3	3	21	0	2	3	200000
37.5	5	100	3	3	4	4	3	3	2	4	3	5	3	3	4	3	3	4	3	4	3	3	21	0	2	3	200000
37.5	5	100	3	3	4	4	3	3	4	4	2	5	4	5	4	3	3	4	3	4	3	3	29.5	0	2	3	200000
37.5	5	100	3	3	2	4	3	3	4	4	5	5	3	5	4	5	3	4	3	4	3	3	21	0	2	4	200000
37.5	5	100	3	3	4	5	4	3	4	4	5	5	3	5	3	5	3	5	3	4	3	3	21	0	2	4	200000
37.5	5	100	4	3	4	5	4	2	4	4	5	5	3	5	3	4	3	5	3	5	3	4	21	0	3	4	200000
37.5	5	100	4	3	4	5	4	3	2	4	5	5	2	5	3	4	3	5	3	5	3	4	21	0	3	4	200000
37.5	5	100	4	3	4	5	4	3	4	4	5	5	2	5	3	4	5	5	3	5	2	4	21	0	3	4	400000
37.5	5	100	4	3	4	5	4	3	4	4	5	5	2	5	3	4	5	5	3	5	2	4	21	0	3	5	400000
37.5	5	100	4	3	4	5	4	3	2	3	5	5	2	5	3	4	5	5	3	2	2	4	21	0	3	5	400000
37.5	5	100	3	3	4	5	4	3	4	3	2	5	2	4	3	4	5	5	3	2	2	5	21	0	3	5	400000
37.5	4	0	5	5	5	5	3	3	3	5	5	5	5	5	4	5	5	4	5	5	2	2	29.5	1	1	4	100000
37.5	4	0	3	5	3	3	3	3	3	5	3	3	4	3	3	3	3	3	3	3	3	2	18	1	1	4	100000
12.5	1	150	3	5	3	3	3	4	4	4	4	4	4	4	5	3	4	2	3	4	2	2	39.5	0	3	4	200000
12.5	4	150	5	5	2	3	2	4	5	4	4	4	1	5	2	2	4	2	3	4	1	1	39.5	0	6	2	200000
12.5	4	150	4	5	2	3	2	3	4	4	4	4	1	5	2	2	4	2	3	3	2	2	39.5	0	6	2	200000
12.5	4	150	4	5	2	3	2	3	4	4	4	4	1	5	2	2	4	2	3	3	1	2	39.5	0	6	2	200000
12.5	1	100	3	3	2	2	2	3	2	3	3	2	4	4	4	4	4	4	4	4	2	2	39.5	0	2	5	200000
12.5	1	100	3	3	3	3	3	3	2	3	3	3	4	4	2	4	4	4	4	4	2	2	21	0	1	5	100000
12.5	2	100	3	3	3	3	3	3	3	3	3	3	3	3	3	3	3	3	3	3	2	2	18	1	1	4	100000
12.5	2	100	3	3	3	3	3	3	3	3	3	3	4	4	4	4	4	5	5	5	2	2	21	0	1	4	100000
12.5	2	100	2	3	1	2	2	3	1	2	3	2	3	2	4	3	2	5	5	4	2	1	49.5	0	4	4	200000
12.5	2	100	3	4	2	4	2	2	2	1	2	2	3	3	4	3	3	5	5	5	4	5	29.5	1	6	2	100000
12.5	2	100	3	4	2	4	2	2	2	1	2	2	3	3	4	3	3	5	5	5	4	5	29.5	0	6	3	100000
12.5	2	100	3	4	2	4	2	2	2	1	2	2	3	3	4	3	3	3	5	5	4	5	29.5	1	6	4	100000
12.5	2	100	3	4	2	4	2	2	2	1	2	2	3	3	4	3	3	3	5	5	4	5	29.5	0	6	3	100000
12.5	2	100	3	4	2	4	2	2	2	1	2	2	3	3	4	3	3	3	5	5	4	5	29.5	1	6	4	100000
12.5	2	100	3	4	2	4	2	2	2	1	2	2	3	3	4	3	3	3	5	5	4	5	29.5	0	6	2	100000
12.5	2	100	3	4	2	4	2	2	2	1	2	2	3	3	4	3	3	3	5	5	4	5	29.5	1	6	1	100000
12.5	2	100	3	4	2	4	2	2	2	1	2	2	3	3	4	3	3	3	5	5	4	5	29.5	0	6	2	100000
12.5	2	100	3	4	2	4	2	2	2	1	2	2	3	3	4	3	3	3	5	5	4	5	29.5	1	6	2	100000
12.5	2	100	3	4	2	4	2	2	2	1	2	2	3	3	4	3	3	3	5	5	4	5	29.5	0	6	2	100000
12.5	2	100	3	4	2	2	2	2	2	1	2	2	3	3	4	3	3	3	5	5	4	5	29.5	1	3	2	100000
12.5	2	100	3	4	2	2	2	2	2	1	2	2	3	3	4	3	3	5	5	5	4	5	29.5	0	3	2	100000
12.5	2	100	3	4	2	2	2	2	2	1	2	2	3	3	4	3	3	5	4	5	4	5	29.5	1	3	2	100000
12.5	2	100	3	4	2	2	2	2	2	1	2	2	3	3	4	2	3	5	4	5	4	5	18	0	1	2	100000
12.5	2	100	3	4	2	2	2	3	2	1	2	2	3	3	4	2	3	5	4	5	4	5	18	1	1	2	100000
12.5	2	100	3	4	3	2	2	3	2	1	2	2	3	2	4	2	3	5	4	5	4	5	18	0	1	2	100000
12.5	2	100	3	4	3	2	2	3	2	3	2	2	3	2	4	2	3	5	4	3	4	5	18	0	1	2	100000
12.5	2	100	3	4	3	2	2	3	2	3	2	2	3	2	4	2	3	5	4	5	4	5	18	0	1	2	100000
12.5	2	100	3	4	3	2	2	3	2	3	2	2	3	2	4	2	2	5	4	5	4	5	18	0	1	2	100000
12.5	2	100	3	4	3	2	2	3	2	3	2	2	3	2	4	2	2	5	4	5	4	4	18	0	1	2	100000
12.5	2	100	3	4	3	2	2	3	2	3	2	3	3	2	3	2	2	5	4	5	4	4	18	0	1	2	100000
12.5	2	100	3	4	3	2	3	3	2	3	3	3	3	2	3	2	2	5	4	4	4	4	18	0	1	2	100000
12.5	2	100	3	4	3	2	3	3	2	3	3	3	2	2	3	2	2	5	4	4	4	4	18	0	2	3	100000
12.5	2	100	3	4	3	2	3	4	2	3	3	3	2	2	3	2	2	5	4	4	4	4	18	0	2	3	200000
12.5	2	100	3	4	3	1	3	4	2	2	3	3	2	2	3	2	2	5	4	4	4	4	18	1	2	3	400000
12.5	2	100	3	4	3	1	3	4	2	2	3	3	2	2	3	2	2	5	4	4	4	4	18	1	2	3	400000
12.5	4	100	3	3	3	4	4	3	3	3	4	3	4	4	3	4	5	5	5	5	1	2	21	1	1	4	100000
12.5	4	100	3	3	4	4	4	3	3	4	4	4	1	4	1	3	4	5	3	4	5	4	21	1	2	2	100000
12.5	4	100	5	3	4	4	4	3	3	4	5	4	1	4	1	3	4	5	3	4	5	4	21	1	2	2	100000
12.5	4	100	5	5	4	4	4	3	3	4	4	4	1	4	1	3	4	5	3	4	5	4	21	1	2	2	100000
12.5	4	100	5	3	4	4	4	5	3	4	4	4	1	4	1	3	4	5	3	4	5	4	21	1	2	2	100000
12.5	4	100	5	3	4	4	4	5	2	4	4	4	1	4	1	3	4	5	3	4	5	4	21	1	2	2	100000
12.5	4	100	5	3	4	4	4	5	3	4	4	4	1	4	1	3	4	5	3	4	5	4	21	1	2	2	100000
12.5	4	100	5	3	4	4	4	2	3	4	4	4	1	4	1	3	4	5	3	4	5	4	21	1	2	2	100000
12.5	4	100	5	3	4	4	4	5	3	4	4	4	1	4	1	3	4	5	3	3	5	4	21	1	2	2	100000
12.5	4	100	5	3	4	4	4	5	3	4	4	4	1	4	1	3	4	5	3	4	5	4	21	1	2	2	100000
12.5	4	100	5	3	4	2	4	5	3	4	4	4	1	3	1	3	4	5	3	4	5	4	21	1	2	2	100000
12.5	4	100	5	3	4	5	5	5	3	4	4	4	1	3	1	3	4	5	3	4	5	4	21	1	2	3	100000
12.5	4	100	5	3	4	5	5	5	4	4	4	4	1	3	1	3	4	5	3	4	5	4	21	0	2	3	100000
12.5	4	100	5	3	4	5	3	5	4	4	4	4	1	3	1	3	4	5	3	4	5	4	21	1	2	3	100000
12.5	4	100	5	3	4	5	3	5	4	5	4	4	1	3	1	3	4	5	3	4	5	4	21	0	2	3	200000
12.5	4	100	5	3	4	5	3	5	4	5	4	4	1	3	1	3	4	4	3	4	3	4	21	0	2	3	100000
12.5	4	100	5	1	4	5	3	5	4	5	4	4	1	3	1	3	4	4	3	4	3	4	29.5	0	6	3	200000
12.5	4	100	5	3	4	5	3	5	4	5	4	4	1	2	1	3	4	4	3	4	3	4	29.5	0	6	3	200000
12.5	4	100	5	3	4	5	3	5	4	5	4	4	2	2	1	3	3	4	3	4	3	4	29.5	0	6	3	200000
12.5	4	100	4	2	4	5	3	5	4	2	4	4	2	2	1	1	3	4	3	4	3	4	29.5	0	6	3	200000
12.5	4	100	4	2	4	5	3	5	4	4	4	4	2	2	1	1	3	4	3	4	3	4	29.5	0	6	3	200000
12.5	4	100	4	2	4	5	3	5	4	4	4	4	2	2	1	1	3	4	3	4	3	4	29.5	0	6	3	200000
12.5	4	100	4	2	4	4	3	5	4	4	4	4	2	2	2	1	3	4	4	4	3	4	29.5	0	6	3	200000
12.5	4	100	4	2	2	4	3	5	4	4	3	4	2	2	2	1	3	4	4	4	3	4	29.5	0	6	4	200000
12.5	4	100	4	2	2	4	3	5	4	4	3	5	2	2	2	1	3	4	4	4	3	4	29.5	0	6	4	200000
12.5	4	100	4	2	2	4	2	5	5	4	3	5	2	2	2	1	3	4	4	4	3	4	29.5	0	6	4	200000
12.5	4	100	4	2	2	4	2	5	5	4	3	5	2	2	2	1	3	4	4	4	3	4	29.5	0	6	4	200000
12.5	4	100	4	2	2	4	2	5	5	4	3	5	2	3	2	1	3	4	4	3	3	3	29.5	0	6	4	200000
12.5	4	100	4	1	2	4	2	5	5	4	3	5	2	3	2	1	3	4	4	4	3	3	29.5	0	6	4	100000
12.5	4	100	4	2	2	4	2	5	5	4	3	5	2	3	2	1	3	4	4	4	3	3	29.5	0	6	4	400000
12.5	4	100	4	2	2	4	2	5	2	4	3	5	2	3	2	1	3	4	4	4	3	3	21	1	2	3	200000
12.5	1	0	4	4	3	3	4	4	4	4	4	5	3	4	4	4	4	4	5	5	2	2	21	0	1	4	100000
12.5	1	0	1	2	2	2	3	3	3	3	3	3	3	3	3	3	3	3	4	3	3	4	18	1	1	4	100000
12.5	1	0	1	1	3	1	2	1	1	3	2	1	3	2	3	1	3	5	4	4	2	1	49.5	1	2	3	750000
12.5	1	0	1	1	1	1	4	1	1	2	1	2	2	2	2	1	3	4	5	4	2	2	49.5	1	2	3	1000000
12.5	1	0	3	1	1	1	3	1	1	3	2	4	4	2	4	1	3	5	5	5	2	1	39.5	1	2	3	200000
12.5	1	0	1	1	1	1	2	2	1	3	2	3	2	1	2	2	3	5	5	4	2	3	49.5	1	2	2	400000
12.5	1	0	1	4	1	1	2	1	1	1	2	1	3	2	2	1	3	5	5	5	1	1	21	1	2	5	1000000
12.5	1	0	1	1	2	1	2	1	2	2	2	3	2	2	2	1	3	4	5	5	2	1	49.5	1	2	2	100000
12.5	1	0	1	1	1	1	1	2	1	2	3	1	2	2	1	1	4	5	5	5	2	1	49.5	1	2	2	200000
12.5	1	0	2	2	1	1	1	1	1	2	2	1	2	2	2	2	2	5	5	5	1	2	49.5	1	2	2	400000
12.5	1	0	2	1	4	1	1	1	1	3	2	1	3	2	2	1	2	3	5	5	2	2	18	0	2	1	750000
12.5	1	0	2	3	1	1	1	2	1	2	1	2	3	2	2	1	2	5	5	5	2	2	18	0	1	5	1000000
12.5	1	0	2	3	2	2	1	1	1	2	1	1	3	1	2	1	2	5	5	5	2	2	18	0	2	1	200000
12.5	1	0	2	1	1	2	1	1	1	1	1	1	1	1	2	3	2	5	5	5	1	2	18	0	3	1	400000
12.5	2	0	3	3	3	3	3	3	3	3	3	3	4	4	4	2	4	4	4	4	2	2	21	0	1	4	100000
12.5	2	0	2	4	1	1	3	1	1	2	3	1	3	3	3	1	3	4	5	5	1	2	21	0	6	3	400000
12.5	2	0	2	1	2	1	3	1	1	2	1	1	3	1	1	1	3	4	5	5	1	2	21	0	6	3	200000
12.5	2	0	2	1	1	1	3	1	1	1	1	3	2	1	1	1	3	4	5	5	2	2	21	0	2	5	1000000
12.5	2	0	2	1	2	1	4	1	2	2	1	1	2	1	1	1	3	4	5	5	1	2	29.5	0	6	3	200000
12.5	2	0	3	3	1	1	1	1	2	2	1	1	2	1	1	2	3	4	5	5	1	2	29.5	0	6	3	200000
12.5	4	0	3	4	2	1	1	1	2	5	4	4	3	2	1	2	3	5	5	5	1	1	29.5	0	2	5	1000000
0	4	150	4	5	2	3	2	3	4	4	4	4	1	5	2	2	4	2	3	3	3	1	39.5	0	6	1	200000
0	4	150	4	5	5	3	1	3	4	4	4	4	1	5	2	2	4	2	3	3	3	3	39.5	0	3	1	200000
0	4	150	4	5	2	3	1	3	4	4	4	4	5	5	2	2	4	2	3	3	1	2	49.5	0	4	4	750000
0	1	0	1	1	1	1	2	2	1	2	2	1	3	2	3	2	2	4	5	5	1	1	39.5	1	2	2	200000
0	1	0	3	3	3	2	3	3	3	4	2	4	4	4	4	4	4	5	5	4	2	2	21	0	1	4	100000
0	1	0	3	3	3	3	3	3	3	3	3	3	4	4	4	4	4	4	5	4	2	2	21	0	1	4	100000
0	1	0	1	2	1	2	2	1	2	1	2	1	1	3	3	1	3	5	4	4	1	1	55	1	5	2	100000
0	1	0	1	2	1	2	2	1	2	3	2	1	1	3	3	1	3	5	4	4	1	1	55	0	5	3	200000
0	1	0	1	2	1	2	2	1	2	3	2	1	3	3	2	2	3	5	4	4	1	1	55	0	5	4	200000
0	1	0	1	4	2	2	4	2	2	3	2	2	1	3	2	1	3	5	4	4	1	1	18	1	1	4	1000000
0	1	0	3	2	1	2	2	1	2	2	4	1	2	3	2	1	3	5	4	5	3	1	55	0	5	2	400000
0	1	0	1	2	2	2	5	1	2	3	2	1	1	3	2	1	3	4	5	4	1	2	55	0	6	3	1000000
0	1	0	1	1	1	2	2	1	2	3	1	1	1	3	3	1	3	5	4	4	1	1	49.5	1	6	3	200000
0	1	0	1	2	1	2	2	2	2	1	2	1	1	2	3	1	3	5	4	4	1	1	49.5	1	6	3	400000
0	1	0	3	2	1	2	2	1	1	3	2	2	2	4	3	2	3	5	5	2	2	1	29.5	1	2	4	1000000
0	1	0	2	1	1	2	3	1	1	1	1	1	2	1	2	1	2	5	5	5	2	1	18	0	6	2	100000
0	2	0	2	1	1	1	2	1	1	1	2	1	2	1	2	3	2	4	5	5	1	3	21	0	6	2	400000
0	2	0	3	1	3	1	2	1	2	2	2	2	2	1	2	3	3	4	5	5	1	1	29.5	0	6	3	200000
0	2	0	3	1	1	1	2	1	2	2	3	1	2	1	3	4	3	5	5	5	1	1	29.5	0	6	3	200000
0	4	0	3	1	3	1	1	1	2	5	2	1	3	2	1	2	2	5	4	3	1	1	29.5	1	6	3	200000
87.5	5	0	5	5	5	5	4	5	5	5	5	5	5	5	5	5	5	3	3	3	3	3	29.5	1	3	3	100000
87.5	5	0	5	5	5	5	4	5	5	5	5	5	5	5	5	5	5	4	4	4	4	4	39.5	1	2	4	200000
37.5	4	0	5	5	5	5	2	3	3	5	5	5	5	5	4	5	5	4	5	5	2	2	29.5	1	1	4	100000
37.5	4	0	3	5	3	3	2	3	3	5	3	3	4	3	3	3	3	3	3	3	3	2	18	1	1	4	100000
12.5	1	0	4	4	3	3	3	4	4	4	4	5	3	4	4	4	4	4	5	5	2	2	21	0	1	4	100000
12.5	1	0	1	2	2	2	2	3	3	3	3	3	3	3	3	3	3	3	4	3	3	4	18	1	1	4	100000
12.5	1	0	1	1	3	1	1	1	1	3	2	1	3	2	3	1	3	5	4	4	2	1	49.5	1	2	3	750000
12.5	1	0	1	1	1	1	3	1	1	2	1	2	2	2	2	1	3	4	5	4	2	2	49.5	1	2	3	1000000
12.5	1	0	3	1	1	1	2	1	1	3	2	4	4	2	4	1	3	5	5	5	2	1	39.5	1	2	3	200000
12.5	1	0	1	1	1	1	1	2	1	3	2	3	2	1	2	2	3	5	5	4	2	3	49.5	1	2	2	400000
12.5	1	0	1	4	1	1	1	1	1	1	2	1	3	2	2	1	3	5	5	5	1	1	21	1	2	5	1000000
12.5	1	0	1	1	2	2	1	1	2	2	2	3	2	2	2	1	3	4	5	5	2	1	49.5	1	2	2	100000
12.5	1	0	1	1	1	2	1	2	1	2	3	1	2	2	1	1	4	5	5	5	2	1	49.5	1	2	2	200000
12.5	1	0	2	2	1	2	1	1	1	2	2	1	2	2	2	2	2	5	5	5	1	2	49.5	1	2	2	400000
12.5	1	0	2	1	4	1	1	1	1	3	2	1	3	2	2	1	2	3	5	5	2	2	18	0	2	1	750000
12.5	1	0	2	3	1	1	1	2	1	2	1	2	3	2	2	1	2	5	5	5	2	2	18	0	1	5	1000000
12.5	1	0	2	3	2	2	1	1	1	2	1	1	3	1	2	1	2	5	5	5	2	2	18	0	2	1	200000
12.5	1	0	2	1	1	2	1	1	1	1	1	1	1	1	2	3	2	5	5	5	1	2	18	0	3	1	400000
12.5	2	0	3	3	3	3	1	3	3	3	3	3	4	4	4	2	4	4	4	4	2	2	21	0	1	4	100000
12.5	2	0	2	4	1	1	2	1	1	2	3	1	3	3	3	1	3	4	5	5	1	2	21	0	6	3	400000
12.5	2	0	2	1	2	1	2	1	1	2	1	1	3	1	1	1	3	4	5	5	1	2	21	0	6	3	200000
12.5	2	0	2	1	1	1	2	1	1	1	1	3	2	1	1	1	3	4	5	5	2	2	21	0	2	5	1000000
12.5	2	0	2	1	2	1	3	1	2	2	1	1	2	1	1	1	3	4	5	5	1	2	29.5	0	6	3	200000
12.5	2	0	3	3	1	1	2	1	2	2	1	1	2	1	1	2	3	4	5	5	1	2	29.5	0	6	3	200000
12.5	4	0	3	4	2	1	2	1	2	5	4	4	3	2	1	2	3	5	5	5	1	1	29.5	0	2	5	1000000
0	1	0	1	1	1	1	2	2	1	2	2	1	3	2	3	2	2	4	5	5	1	1	39.5	1	2	2	200000
0	1	0	3	3	3	2	2	3	3	4	2	4	4	4	4	4	4	5	5	4	2	2	21	0	1	4	100000
0	1	0	3	3	3	3	2	3	3	3	3	3	4	4	4	4	4	4	5	4	2	2	21	0	1	4	100000
0	1	0	1	2	1	2	2	1	2	1	2	1	1	3	3	1	3	5	4	4	1	1	55	1	5	2	100000
0	1	0	1	2	1	2	2	1	2	3	2	1	1	3	3	1	3	5	4	4	1	1	55	0	5	3	200000
0	1	0	1	2	1	2	2	1	2	3	2	1	3	3	2	2	3	5	4	4	1	1	55	0	5	4	200000
0	1	0	1	4	2	2	3	2	2	3	2	2	1	3	2	1	3	5	4	4	1	1	18	1	1	4	1000000
0	1	0	3	2	1	2	2	1	2	2	4	1	2	3	2	1	3	5	4	5	3	1	55	0	5	2	400000
0	1	0	1	2	2	2	4	1	2	3	2	1	1	3	2	1	3	4	5	4	1	2	55	0	6	3	1000000
0	1	0	1	1	1	2	1	1	2	3	1	1	1	3	3	1	3	5	4	4	1	1	49.5	1	6	3	200000
0	1	0	1	2	1	2	1	2	2	1	2	1	1	2	3	1	3	5	4	4	1	1	49.5	1	6	3	400000
0	1	0	3	2	1	2	1	1	1	3	2	2	2	4	3	2	3	5	5	2	2	1	29.5	1	2	4	1000000
0	1	0	2	1	1	2	2	1	1	1	1	1	2	1	2	1	2	5	5	5	2	1	18	0	6	2	100000
0	2	0	2	1	1	1	1	1	1	1	2	1	2	1	2	3	2	4	5	5	1	3	21	0	6	2	400000
0	2	0	3	1	3	1	1	1	2	2	2	2	2	1	2	3	3	4	5	5	1	1	29.5	0	6	3	200000
0	2	0	3	1	1	1	1	1	2	2	3	1	2	1	3	4	3	5	5	5	1	1	29.5	0	6	3	200000
0	4	0	3	1	3	1	2	1	2	5	2	1	3	2	1	2	2	5	4	3	1	1	29.5	1	6	3	200000
87.5	5	0	5	5	5	5	5	5	5	5	5	5	5	5	5	5	5	3	3	3	3	3	29.5	1	3	3	100000
87.5	5	0	5	5	5	5	5	5	5	5	5	5	5	5	5	5	5	4	4	4	4	4	39.5	1	2	4	200000
37.5	4	0	5	5	5	5	3	3	3	5	5	5	5	5	4	5	5	4	5	5	2	2	29.5	1	1	4	100000
37.5	4	0	3	5	3	3	3	3	3	5	3	3	4	3	3	3	3	3	3	3	3	2	18	1	1	4	100000
12.5	1	0	4	4	3	3	4	4	4	4	4	5	3	4	4	4	4	4	5	5	2	2	21	0	1	4	100000
12.5	1	0	1	2	2	2	3	3	3	3	3	3	3	3	3	3	3	3	4	3	3	4	18	1	1	4	100000
12.5	1	0	1	1	3	1	2	1	1	3	2	1	3	2	3	1	3	5	4	4	2	1	49.5	1	2	3	750000
12.5	1	0	1	1	1	1	4	1	1	2	1	2	2	2	2	1	3	4	5	4	2	2	49.5	1	2	3	1000000
12.5	1	0	3	1	1	1	3	1	1	3	2	4	4	2	4	1	3	5	5	5	2	1	39.5	1	2	3	200000
12.5	1	0	1	1	1	1	2	2	1	3	2	3	2	1	2	2	3	5	5	4	2	3	49.5	1	2	2	400000
12.5	1	0	1	4	1	1	2	1	1	1	2	1	3	2	2	1	3	5	5	5	1	1	21	1	2	5	1000000
12.5	1	0	1	1	2	1	2	1	2	2	2	3	2	2	2	1	3	4	5	5	2	1	49.5	1	2	2	100000
12.5	1	0	1	1	1	1	1	2	1	2	3	1	2	2	1	1	4	5	5	5	2	1	49.5	1	2	2	200000
12.5	1	0	2	2	1	1	1	1	1	2	2	1	2	2	2	2	2	5	5	5	1	2	49.5	1	2	2	400000
12.5	1	0	2	1	4	1	1	1	1	3	2	1	3	2	2	1	2	3	5	5	2	2	18	0	2	1	750000
12.5	1	0	2	3	1	1	1	2	1	2	1	2	3	2	2	1	2	5	5	5	2	2	18	0	1	5	1000000
12.5	1	0	2	3	2	2	1	1	1	2	1	1	3	1	2	1	2	5	5	5	2	2	18	0	2	1	200000
12.5	1	0	2	1	1	2	1	1	1	1	1	1	1	1	2	3	2	5	5	5	1	2	18	0	3	1	400000
12.5	2	0	3	3	3	3	3	3	3	3	3	3	4	4	4	2	4	4	4	4	2	2	21	0	1	4	100000
12.5	2	0	2	4	1	1	3	1	1	2	3	1	3	3	3	1	3	4	5	5	1	2	21	0	6	3	400000
12.5	2	0	2	1	2	1	3	1	1	2	1	1	3	1	1	1	3	4	5	5	1	2	21	0	6	3	200000
12.5	2	0	2	1	1	1	3	1	1	1	1	3	2	1	1	1	3	4	5	5	2	2	21	0	2	5	1000000
12.5	2	0	2	1	2	1	4	1	2	2	1	1	2	1	1	1	3	4	5	5	1	2	29.5	0	6	3	200000
12.5	2	0	3	3	1	1	1	1	2	2	1	1	2	1	1	2	3	4	5	5	1	2	29.5	0	6	3	200000
12.5	4	0	3	4	2	1	1	1	2	5	4	4	3	2	1	2	3	5	5	5	1	1	29.5	0	2	5	1000000
0	1	0	1	1	1	1	2	2	1	2	2	1	3	2	3	2	2	4	5	5	1	1	39.5	1	2	2	200000
0	1	0	3	3	3	2	3	3	3	4	2	4	4	4	4	4	4	5	5	4	2	2	21	0	1	4	100000
0	1	0	3	3	3	3	3	3	3	3	3	3	4	4	4	4	4	4	5	4	2	2	21	0	1	4	100000
0	1	0	1	2	1	2	2	1	2	1	2	1	1	3	3	1	3	5	4	4	1	1	55	1	5	2	100000
0	1	0	1	2	1	2	2	1	2	3	2	1	1	3	3	1	3	5	4	4	1	1	55	0	5	3	200000
0	1	0	1	2	1	2	2	1	2	3	2	1	3	3	2	2	3	5	4	4	1	1	55	0	5	4	200000
0	1	0	1	4	2	2	4	2	2	3	2	2	1	3	2	1	3	5	4	4	1	1	18	1	1	4	1000000
0	1	0	3	2	1	2	2	1	2	2	4	1	2	3	2	1	3	5	4	5	3	1	55	0	5	2	400000
0	1	0	1	2	2	2	5	1	2	3	2	1	1	3	2	1	3	4	5	4	1	2	55	0	6	3	1000000
0	1	0	1	1	1	2	2	1	2	3	1	1	1	3	3	1	3	5	4	4	1	1	49.5	1	6	3	200000
0	1	0	1	2	1	2	2	2	2	1	2	1	1	2	3	1	3	5	4	4	1	1	49.5	1	6	3	400000
0	1	0	3	2	1	2	2	1	1	3	2	2	2	4	3	2	3	5	5	2	2	1	29.5	1	2	4	1000000
0	1	0	2	1	1	2	3	1	1	1	1	1	2	1	2	1	2	5	5	5	2	1	18	0	6	2	100000
0	2	0	2	1	1	1	2	1	1	1	2	1	2	1	2	3	2	4	5	5	1	3	21	0	6	2	400000
0	2	0	3	1	3	1	2	1	2	2	2	2	2	1	2	3	3	4	5	5	1	1	29.5	0	6	3	200000
0	2	0	3	1	1	1	2	1	2	2	3	1	2	1	3	4	3	5	5	5	1	1	29.5	0	6	3	200000
0	4	0	3	1	3	1	1	1	2	5	2	1	3	2	1	2	2	5	4	3	1	1	29.5	1	6	3	200000
87.5	5	0	5	5	5	5	4	5	5	5	5	5	5	5	5	5	5	3	3	3	3	3	29.5	1	3	3	100000
87.5	5	0	5	5	5	5	4	5	5	5	5	5	5	5	5	5	5	4	4	4	4	4	39.5	1	2	4	200000
37.5	4	0	5	5	5	5	2	3	3	5	5	5	5	5	4	5	5	4	5	5	2	2	29.5	1	1	4	100000
37.5	4	0	3	5	3	3	2	3	3	5	3	3	4	3	3	3	3	3	3	3	3	2	18	1	1	4	100000
12.5	1	0	4	4	3	3	3	4	4	4	4	5	3	4	4	4	4	4	5	5	2	2	21	0	1	4	100000
12.5	1	0	1	2	2	2	2	3	3	3	3	3	3	3	3	3	3	3	4	3	3	4	18	1	1	4	100000
12.5	1	0	1	1	3	1	1	1	1	3	2	1	3	2	3	1	3	5	4	4	2	1	49.5	1	2	3	750000
12.5	1	0	1	1	1	1	3	1	1	2	1	2	2	2	2	1	3	4	5	4	2	2	49.5	1	2	3	1000000
12.5	1	0	3	1	1	1	2	1	1	3	2	4	4	2	4	1	3	5	5	5	2	1	39.5	1	2	3	200000
12.5	1	0	1	1	1	1	1	2	1	3	2	3	2	1	2	2	3	5	5	4	2	3	49.5	1	2	2	400000
12.5	1	0	1	4	1	1	1	1	1	1	2	1	3	2	2	1	3	5	5	5	1	1	21	1	2	5	1000000
12.5	1	0	1	1	2	2	1	1	2	2	2	3	2	2	2	1	3	4	5	5	2	1	49.5	1	2	2	100000
12.5	1	0	1	1	1	2	1	2	1	2	3	1	2	2	1	1	4	5	5	5	2	1	49.5	1	2	2	200000
12.5	1	0	2	2	1	2	1	1	1	2	2	1	2	2	2	2	2	5	5	5	1	2	49.5	1	2	2	400000
12.5	1	0	2	1	4	1	1	1	1	3	2	1	3	2	2	1	2	3	5	5	2	2	18	0	2	1	750000
12.5	1	0	2	3	1	1	1	2	1	2	1	2	3	2	2	1	2	5	5	5	2	2	18	0	1	5	1000000
12.5	1	0	2	3	2	2	1	1	1	2	1	1	3	1	2	1	2	5	5	5	2	2	18	0	2	1	200000
12.5	1	0	2	1	1	2	1	1	1	1	1	1	1	1	2	3	2	5	5	5	1	2	18	0	3	1	400000
12.5	2	0	3	3	3	3	1	3	3	3	3	3	4	4	4	2	4	4	4	4	2	2	21	0	1	4	100000
12.5	2	0	2	4	1	1	2	1	1	2	3	1	3	3	3	1	3	4	5	5	1	2	21	0	6	3	400000
12.5	2	0	2	1	2	1	2	1	1	2	1	1	3	1	1	1	3	4	5	5	1	2	21	0	6	3	200000
12.5	2	0	2	1	1	1	2	1	1	1	1	3	2	1	1	1	3	4	5	5	2	2	21	0	2	5	1000000
12.5	2	0	2	1	2	1	3	1	2	2	1	1	2	1	1	1	3	4	5	5	1	2	29.5	0	6	3	200000
12.5	2	0	3	3	1	1	2	1	2	2	1	1	2	1	1	2	3	4	5	5	1	2	29.5	0	6	3	200000
12.5	4	0	3	4	2	1	2	1	2	5	4	4	3	2	1	2	3	5	5	5	1	1	29.5	0	2	5	1000000
0	1	0	1	1	1	1	2	2	1	2	2	1	3	2	3	2	2	4	5	5	1	1	39.5	1	2	2	200000
0	1	0	3	3	3	2	2	3	3	4	2	4	4	4	4	4	4	5	5	4	2	2	21	0	1	4	100000
0	1	0	3	3	3	3	2	3	3	3	3	3	4	4	4	4	4	4	5	4	2	2	21	0	1	4	100000
0	1	0	1	2	1	2	2	1	2	1	2	1	1	3	3	1	3	5	4	4	1	1	55	1	5	2	100000
0	1	0	1	2	1	2	2	1	2	3	2	1	1	3	3	1	3	5	4	4	1	1	55	0	5	3	200000
0	1	0	1	2	1	2	2	1	2	3	2	1	3	3	2	2	3	5	4	4	1	1	55	0	5	4	200000
0	1	0	1	4	2	2	3	2	2	3	2	2	1	3	2	1	3	5	4	4	1	1	18	1	1	4	1000000
0	1	0	3	2	1	2	2	1	2	2	4	1	2	3	2	1	3	5	4	5	3	1	55	0	5	2	400000
0	1	0	1	2	2	2	4	1	2	3	2	1	1	3	2	1	3	4	5	4	1	2	55	0	6	3	1000000
0	1	0	1	1	1	2	1	1	2	3	1	1	1	3	3	1	3	5	4	4	1	1	49.5	1	6	3	200000
0	1	0	1	2	1	2	1	2	2	1	2	1	1	2	3	1	3	5	4	4	1	1	49.5	1	6	3	400000
0	1	0	3	2	1	2	1	1	1	3	2	2	2	4	3	2	3	5	5	2	2	1	29.5	1	2	4	1000000
0	1	0	2	1	1	2	2	1	1	1	1	1	2	1	2	1	2	5	5	5	2	1	18	0	6	2	100000
0	2	0	2	1	1	1	1	1	1	1	2	1	2	1	2	3	2	4	5	5	1	3	21	0	6	2	400000
0	2	0	3	1	3	1	1	1	2	2	2	2	2	1	2	3	3	4	5	5	1	1	29.5	0	6	3	200000
0	2	0	3	1	1	1	1	1	2	2	3	1	2	1	3	4	3	5	5	5	1	1	29.5	0	6	3	200000
0	4	0	3	1	3	1	2	1	2	5	2	1	3	2	1	2	2	5	4	3	1	1	29.5	1	6	3	200000
87.5	5	0	5	5	5	5	5	5	5	5	5	5	5	5	5	5	5	3	3	3	3	3	29.5	1	3	3	100000
87.5	5	0	5	5	5	5	5	5	5	5	5	5	5	5	5	5	5	4	4	4	4	4	39.5	1	2	4	200000
37.5	4	0	5	5	5	5	3	3	3	5	5	5	5	5	4	5	5	4	5	5	2	2	29.5	1	1	4	100000
37.5	4	0	3	5	3	3	3	3	3	5	3	3	4	3	3	3	3	3	3	3	3	2	18	1	1	4	100000
12.5	1	0	4	4	3	3	4	4	4	4	4	5	3	4	4	4	4	4	5	5	2	2	21	0	1	4	100000
12.5	1	0	1	2	2	2	3	3	3	3	3	3	3	3	3	3	3	3	4	3	3	4	18	1	1	4	100000
12.5	1	0	1	1	3	1	2	1	1	3	2	1	3	2	3	1	3	5	4	4	2	1	49.5	1	2	3	750000
12.5	1	0	1	1	1	1	4	1	1	2	1	2	2	2	2	1	3	4	5	4	2	2	49.5	1	2	3	1000000
12.5	1	0	3	1	1	1	3	1	1	3	2	4	4	2	4	1	3	5	5	5	2	1	39.5	1	2	3	200000
12.5	1	0	1	1	1	1	2	2	1	3	2	3	2	1	2	2	3	5	5	4	2	3	49.5	1	2	2	400000
12.5	1	0	1	4	1	1	2	1	1	1	2	1	3	2	2	1	3	5	5	5	1	1	21	1	2	5	1000000
12.5	1	0	1	1	2	1	2	1	2	2	2	3	2	2	2	1	3	4	5	5	2	1	49.5	1	2	2	100000
12.5	1	0	1	1	1	1	1	2	1	2	3	1	2	2	1	1	4	5	5	5	2	1	49.5	1	2	2	200000
12.5	1	0	2	2	1	1	1	1	1	2	2	1	2	2	2	2	2	5	5	5	1	2	49.5	1	2	2	400000
12.5	1	0	2	1	4	1	1	1	1	3	2	1	3	2	2	1	2	3	5	5	2	2	18	0	2	1	750000
12.5	1	0	2	3	1	1	1	2	1	2	1	2	3	2	2	1	2	5	5	5	2	2	18	0	1	5	1000000
12.5	1	0	2	3	2	2	1	1	1	2	1	1	3	1	2	1	2	5	5	5	2	2	18	0	2	1	200000
12.5	1	0	2	1	1	2	1	1	1	1	1	1	1	1	2	3	2	5	5	5	1	2	18	0	3	1	400000
12.5	2	0	3	3	3	3	3	3	3	3	3	3	4	4	4	2	4	4	4	4	2	2	21	0	1	4	100000
12.5	2	0	2	4	1	1	3	1	1	2	3	1	3	3	3	1	3	4	5	5	1	2	21	0	6	3	400000
12.5	2	0	2	1	2	1	3	1	1	2	1	1	3	1	1	1	3	4	5	5	1	2	21	0	6	3	200000
12.5	2	0	2	1	1	1	3	1	1	1	1	3	2	1	1	1	3	4	5	5	2	2	21	0	2	5	1000000
12.5	2	0	2	1	2	1	4	1	2	2	1	1	2	1	1	1	3	4	5	5	1	2	29.5	0	6	3	200000
12.5	2	0	3	3	1	1	1	1	2	2	1	1	2	1	1	2	3	4	5	5	1	2	29.5	0	6	3	200000
12.5	4	0	3	4	2	1	1	1	2	5	4	4	3	2	1	2	3	5	5	5	1	1	29.5	0	2	5	1000000
0	1	0	1	1	1	1	2	2	1	2	2	1	3	2	3	2	2	4	5	5	1	1	39.5	1	2	2	200000
0	1	0	3	3	3	2	3	3	3	4	2	4	4	4	4	4	4	5	5	4	2	2	21	0	1	4	100000
0	1	0	3	3	3	3	3	3	3	3	3	3	4	4	4	4	4	4	5	4	2	2	21	0	1	4	100000
0	1	0	1	2	1	2	2	1	2	1	2	1	1	3	3	1	3	5	4	4	1	1	55	1	5	2	100000
0	1	0	1	2	1	2	2	1	2	3	2	1	1	3	3	1	3	5	4	4	1	1	55	0	5	3	200000
0	1	0	1	2	1	2	2	1	2	3	2	1	3	3	2	2	3	5	4	4	1	1	55	0	5	4	200000
0	1	0	1	4	2	2	4	2	2	3	2	2	1	3	2	1	3	5	4	4	1	1	18	1	1	4	1000000
0	1	0	3	2	1	2	2	1	2	2	4	1	2	3	2	1	3	5	4	5	3	1	55	0	5	2	400000
0	1	0	1	2	2	2	5	1	2	3	2	1	1	3	2	1	3	4	5	4	1	2	55	0	6	3	1000000
0	1	0	1	1	1	2	2	1	2	3	1	1	1	3	3	1	3	5	4	4	1	1	49.5	1	6	3	200000
0	1	0	1	2	1	2	2	2	2	1	2	1	1	2	3	1	3	5	4	4	1	1	49.5	1	6	3	400000
0	1	0	3	2	1	2	2	1	1	3	2	2	2	4	3	2	3	5	5	2	2	1	29.5	1	2	4	1000000
0	1	0	2	1	1	2	3	1	1	1	1	1	2	1	2	1	2	5	5	5	2	1	18	0	6	2	100000
0	2	0	2	1	1	1	2	1	1	1	2	1	2	1	2	3	2	4	5	5	1	3	21	0	6	2	400000
0	2	0	3	1	3	1	2	1	2	2	2	2	2	1	2	3	3	4	5	5	1	1	29.5	0	6	3	200000
0	2	0	3	1	1	1	2	1	2	2	3	1	2	1	3	4	3	5	5	5	1	1	29.5	0	6	3	200000
0	4	0	3	1	3	1	1	1	2	5	2	1	3	2	1	2	2	5	4	3	1	1	29.5	1	6	3	200000
87.5	5	0	5	5	5	5	4	5	5	5	5	5	5	5	5	5	5	3	3	3	3	3	29.5	1	3	3	100000
87.5	5	0	5	5	5	5	4	5	5	5	5	5	5	5	5	5	5	4	4	4	4	4	39.5	1	2	4	200000
37.5	4	0	5	5	5	5	2	3	3	5	5	5	5	5	4	5	5	4	5	5	2	2	29.5	1	1	4	100000
37.5	4	0	3	5	3	3	2	3	3	5	3	3	4	3	3	3	3	3	3	3	3	2	18	1	1	4	100000
12.5	1	0	4	4	3	3	3	4	4	4	4	5	3	4	4	4	4	4	5	5	2	2	21	0	1	4	100000
12.5	1	0	1	2	2	2	2	3	3	3	3	3	3	3	3	3	3	3	4	3	3	4	18	1	1	4	100000
12.5	1	0	1	1	3	1	1	1	1	3	2	1	3	2	3	1	3	5	4	4	2	1	49.5	1	2	3	750000
12.5	1	0	1	1	1	1	3	1	1	2	1	2	2	2	2	1	3	4	5	4	2	2	49.5	1	2	3	1000000
12.5	1	0	3	1	1	1	2	1	1	3	2	4	4	2	4	1	3	5	5	5	2	1	39.5	1	2	3	200000
12.5	1	0	1	1	1	1	1	2	1	3	2	3	2	1	2	2	3	5	5	4	2	3	49.5	1	2	2	400000
12.5	1	0	1	4	1	1	1	1	1	1	2	1	3	2	2	1	3	5	5	5	1	1	21	1	2	5	1000000
12.5	1	0	1	1	2	2	1	1	2	2	2	3	2	2	2	1	3	4	5	5	2	1	49.5	1	2	2	100000
12.5	1	0	1	1	1	2	1	2	1	2	3	1	2	2	1	1	4	5	5	5	2	1	49.5	1	2	2	200000
12.5	1	0	2	2	1	2	1	1	1	2	2	1	2	2	2	2	2	5	5	5	1	2	49.5	1	2	2	400000
12.5	1	0	2	1	4	1	1	1	1	3	2	1	3	2	2	1	2	3	5	5	2	2	18	0	2	1	750000
12.5	1	0	2	3	1	1	1	2	1	2	1	2	3	2	2	1	2	5	5	5	2	2	18	0	1	5	1000000
12.5	1	0	2	3	2	2	1	1	1	2	1	1	3	1	2	1	2	5	5	5	2	2	18	0	2	1	200000
12.5	1	0	2	1	1	2	1	1	1	1	1	1	1	1	2	3	2	5	5	5	1	2	18	0	3	1	400000
12.5	2	0	3	3	3	3	1	3	3	3	3	3	4	4	4	2	4	4	4	4	2	2	21	0	1	4	100000
12.5	2	0	2	4	1	1	2	1	1	2	3	1	3	3	3	1	3	4	5	5	1	2	21	0	6	3	400000
12.5	2	0	2	1	2	1	2	1	1	2	1	1	3	1	1	1	3	4	5	5	1	2	21	0	6	3	200000
12.5	2	0	2	1	1	1	2	1	1	1	1	3	2	1	1	1	3	4	5	5	2	2	21	0	2	5	1000000
12.5	2	0	2	1	2	1	3	1	2	2	1	1	2	1	1	1	3	4	5	5	1	2	29.5	0	6	3	200000
12.5	2	0	3	3	1	1	2	1	2	2	1	1	2	1	1	2	3	4	5	5	1	2	29.5	0	6	3	200000
12.5	4	0	3	4	2	1	2	1	2	5	4	4	3	2	1	2	3	5	5	5	1	1	29.5	0	2	5	1000000
0	1	0	1	1	1	1	2	2	1	2	2	1	3	2	3	2	2	4	5	5	1	1	39.5	1	2	2	200000
0	1	0	3	3	3	2	2	3	3	4	2	4	4	4	4	4	4	5	5	4	2	2	21	0	1	4	100000
0	1	0	3	3	3	3	2	3	3	3	3	3	4	4	4	4	4	4	5	4	2	2	21	0	1	4	100000
0	1	0	1	2	1	2	2	1	2	1	2	1	1	3	3	1	3	5	4	4	1	1	55	1	5	2	100000
0	1	0	1	2	1	2	2	1	2	3	2	1	1	3	3	1	3	5	4	4	1	1	55	0	5	3	200000
0	1	0	1	2	1	2	2	1	2	3	2	1	3	3	2	2	3	5	4	4	1	1	55	0	5	4	200000
0	1	0	1	4	2	2	3	2	2	3	2	2	1	3	2	1	3	5	4	4	1	1	18	1	1	4	1000000
0	1	0	3	2	1	2	2	1	2	2	4	1	2	3	2	1	3	5	4	5	3	1	55	0	5	2	400000
0	1	0	1	2	2	2	4	1	2	3	2	1	1	3	2	1	3	4	5	4	1	2	55	0	6	3	1000000
0	1	0	1	1	1	2	1	1	2	3	1	1	1	3	3	1	3	5	4	4	1	1	49.5	1	6	3	200000
0	1	0	1	2	1	2	1	2	2	1	2	1	1	2	3	1	3	5	4	4	1	1	49.5	1	6	3	400000
0	1	0	3	2	1	2	1	1	1	3	2	2	2	4	3	2	3	5	5	2	2	1	29.5	1	2	4	1000000
0	1	0	2	1	1	2	2	1	1	1	1	1	2	1	2	1	2	5	5	5	2	1	18	0	6	2	100000
0	2	0	2	1	1	1	1	1	1	1	2	1	2	1	2	3	2	4	5	5	1	3	21	0	6	2	400000
0	2	0	3	1	3	1	1	1	2	2	2	2	2	1	2	3	3	4	5	5	1	1	29.5	0	6	3	200000
0	2	0	3	1	1	1	1	1	2	2	3	1	2	1	3	4	3	5	5	5	1	1	29.5	0	6	3	200000
0	4	0	3	1	3	1	2	1	2	5	2	1	3	2	1	2	2	5	4	3	1	1	29.5	1	6	3	200000
87.5	5	0	5	5	5	5	5	5	5	5	5	5	5	5	5	5	5	3	3	3	3	3	29.5	1	3	3	100000
87.5	5	0	5	5	5	5	5	5	5	5	5	5	5	5	5	5	5	4	4	4	4	4	39.5	1	2	4	200000
37.5	4	0	5	5	5	5	3	3	3	5	5	5	5	5	4	5	5	4	5	5	2	2	29.5	1	1	4	100000
37.5	4	0	3	5	3	3	3	3	3	5	3	3	4	3	3	3	3	3	3	3	3	2	18	1	1	4	100000
12.5	1	0	4	4	3	3	4	4	4	4	4	5	3	4	4	4	4	4	5	5	2	2	21	0	1	4	100000
12.5	1	0	1	2	2	2	3	3	3	3	3	3	3	3	3	3	3	3	4	3	3	4	18	1	1	4	100000
12.5	1	0	1	1	3	1	2	1	1	3	2	1	3	2	3	1	3	5	4	4	2	1	49.5	1	2	3	750000
12.5	1	0	1	1	1	1	4	1	1	2	1	2	2	2	2	1	3	4	5	4	2	2	49.5	1	2	3	1000000
12.5	1	0	3	1	1	1	3	1	1	3	2	4	4	2	4	1	3	5	5	5	2	1	39.5	1	2	3	200000
12.5	1	0	1	1	1	1	2	2	1	3	2	3	2	1	2	2	3	5	5	4	2	3	49.5	1	2	2	400000
12.5	1	0	1	4	1	1	2	1	1	1	2	1	3	2	2	1	3	5	5	5	1	1	21	1	2	5	1000000
12.5	1	0	1	1	2	1	2	1	2	2	2	3	2	2	2	1	3	4	5	5	2	1	49.5	1	2	2	100000
12.5	1	0	1	1	1	1	1	2	1	2	3	1	2	2	1	1	4	5	5	5	2	1	49.5	1	2	2	200000
12.5	1	0	2	2	1	1	1	1	1	2	2	1	2	2	2	2	2	5	5	5	1	2	49.5	1	2	2	400000
12.5	1	0	2	1	4	1	1	1	1	3	2	1	3	2	2	1	2	3	5	5	2	2	18	0	2	1	750000
12.5	1	0	2	3	1	1	1	2	1	2	1	2	3	2	2	1	2	5	5	5	2	2	18	0	1	5	1000000
12.5	1	0	2	3	2	2	1	1	1	2	1	1	3	1	2	1	2	5	5	5	2	2	18	0	2	1	200000
12.5	1	0	2	1	1	2	1	1	1	1	1	1	1	1	2	3	2	5	5	5	1	2	18	0	3	1	400000
12.5	2	0	3	3	3	3	3	3	3	3	3	3	4	4	4	2	4	4	4	4	2	2	21	0	1	4	100000
12.5	2	0	2	4	1	1	3	1	1	2	3	1	3	3	3	1	3	4	5	5	1	2	21	0	6	3	400000
12.5	2	0	2	1	2	1	3	1	1	2	1	1	3	1	1	1	3	4	5	5	1	2	21	0	6	3	200000
12.5	2	0	2	1	1	1	3	1	1	1	1	3	2	1	1	1	3	4	5	5	2	2	21	0	2	5	1000000
12.5	2	0	2	1	2	1	4	1	2	2	1	1	2	1	1	1	3	4	5	5	1	2	29.5	0	6	3	200000
12.5	2	0	3	3	1	1	1	1	2	2	1	1	2	1	1	2	3	4	5	5	1	2	29.5	0	6	3	200000
12.5	4	0	3	4	2	1	1	1	2	5	4	4	3	2	1	2	3	5	5	5	1	1	29.5	0	2	5	1000000
0	1	0	1	1	1	1	2	2	1	2	2	1	3	2	3	2	2	4	5	5	1	1	39.5	1	2	2	200000
0	1	0	3	3	3	2	3	3	3	4	2	4	4	4	4	4	4	5	5	4	2	2	21	0	1	4	100000
0	1	0	3	3	3	3	3	3	3	3	3	3	4	4	4	4	4	4	5	4	2	2	21	0	1	4	100000
0	1	0	1	2	1	2	2	1	2	1	2	1	1	3	3	1	3	5	4	4	1	1	55	1	5	2	100000
0	1	0	1	2	1	2	2	1	2	3	2	1	1	3	3	1	3	5	4	4	1	1	55	0	5	3	200000
0	1	0	1	2	1	2	2	1	2	3	2	1	3	3	2	2	3	5	4	4	1	1	55	0	5	4	200000
0	1	0	1	4	2	2	4	2	2	3	2	2	1	3	2	1	3	5	4	4	1	1	18	1	1	4	1000000
0	1	0	3	2	1	2	2	1	2	2	4	1	2	3	2	1	3	5	4	5	3	1	55	0	5	2	400000
0	1	0	1	2	2	2	5	1	2	3	2	1	1	3	2	1	3	4	5	4	1	2	55	0	6	3	1000000
0	1	0	1	1	1	2	2	1	2	3	1	1	1	3	3	1	3	5	4	4	1	1	49.5	1	6	3	200000
0	1	0	1	2	1	2	2	2	2	1	2	1	1	2	3	1	3	5	4	4	1	1	49.5	1	6	3	400000
0	1	0	3	2	1	2	2	1	1	3	2	2	2	4	3	2	3	5	5	2	2	1	29.5	1	2	4	1000000
0	1	0	2	1	1	2	3	1	1	1	1	1	2	1	2	1	2	5	5	5	2	1	18	0	6	2	100000
0	2	0	2	1	1	1	2	1	1	1	2	1	2	1	2	3	2	4	5	5	1	3	21	0	6	2	400000
0	2	0	3	1	3	1	2	1	2	2	2	2	2	1	2	3	3	4	5	5	1	1	29.5	0	6	3	200000
0	2	0	3	1	1	1	2	1	2	2	3	1	2	1	3	4	3	5	5	5	1	1	29.5	0	6	3	200000
0	4	0	3	1	3	1	1	1	2	5	2	1	3	2	1	2	2	5	4	3	1	1	29.5	1	6	3	200000
87.5	5	0	5	5	5	5	4	5	5	5	5	5	5	5	5	5	5	3	3	3	3	3	29.5	1	3	3	100000
87.5	5	0	5	5	5	5	4	5	5	5	5	5	5	5	5	5	5	4	4	4	4	4	39.5	1	2	4	200000
37.5	4	0	5	5	5	5	2	3	3	5	5	5	5	5	4	5	5	4	5	5	2	2	29.5	1	1	4	100000
37.5	4	0	3	5	3	3	2	3	3	5	3	3	4	3	3	3	3	3	3	3	3	2	18	1	1	4	100000
12.5	1	0	4	4	3	3	3	4	4	4	4	5	3	4	4	4	4	4	5	5	2	2	21	0	1	4	100000
12.5	1	0	1	2	2	2	2	3	3	3	3	3	3	3	3	3	3	3	4	3	3	4	18	1	1	4	100000
12.5	1	0	1	1	3	1	1	1	1	3	2	1	3	2	3	1	3	5	4	4	2	1	49.5	1	2	3	750000
12.5	1	0	1	1	1	1	3	1	1	2	1	2	2	2	2	1	3	4	5	4	2	2	49.5	1	2	3	1000000
12.5	1	0	3	1	1	1	2	1	1	3	2	4	4	2	4	1	3	5	5	5	2	1	39.5	1	2	3	200000
12.5	1	0	1	1	1	1	1	2	1	3	2	3	2	1	2	2	3	5	5	4	2	3	49.5	1	2	2	400000
12.5	1	0	1	4	1	1	1	1	1	1	2	1	3	2	2	1	3	5	5	5	1	1	21	1	2	5	1000000
12.5	1	0	1	1	2	2	1	1	2	2	2	3	2	2	2	1	3	4	5	5	2	1	49.5	1	2	2	100000
12.5	1	0	1	1	1	2	1	2	1	2	3	1	2	2	1	1	4	5	5	5	2	1	49.5	1	2	2	200000
12.5	1	0	2	2	1	2	1	1	1	2	2	1	2	2	2	2	2	5	5	5	1	2	49.5	1	2	2	400000
12.5	1	0	2	1	4	1	1	1	1	3	2	1	3	2	2	1	2	3	5	5	2	2	18	0	2	1	750000
12.5	1	0	2	3	1	1	1	2	1	2	1	2	3	2	2	1	2	5	5	5	2	2	18	0	1	5	1000000
12.5	1	0	2	3	2	2	1	1	1	2	1	1	3	1	2	1	2	5	5	5	2	2	18	0	2	1	200000
12.5	1	0	2	1	1	2	1	1	1	1	1	1	1	1	2	3	2	5	5	5	1	2	18	0	3	1	400000
12.5	2	0	3	3	3	3	1	3	3	3	3	3	4	4	4	2	4	4	4	4	2	2	21	0	1	4	100000
12.5	2	0	2	4	1	1	2	1	1	2	3	1	3	3	3	1	3	4	5	5	1	2	21	0	6	3	400000
12.5	2	0	2	1	2	1	2	1	1	2	1	1	3	1	1	1	3	4	5	5	1	2	21	0	6	3	200000
12.5	2	0	2	1	1	1	2	1	1	1	1	3	2	1	1	1	3	4	5	5	2	2	21	0	2	5	1000000
12.5	2	0	2	1	2	1	3	1	2	2	1	1	2	1	1	1	3	4	5	5	1	2	29.5	0	6	3	200000
12.5	2	0	3	3	1	1	2	1	2	2	1	1	2	1	1	2	3	4	5	5	1	2	29.5	0	6	3	200000
12.5	4	0	3	4	2	1	2	1	2	5	4	4	3	2	1	2	3	5	5	5	1	1	29.5	0	2	5	1000000
0	1	0	1	1	1	1	2	2	1	2	2	1	3	2	3	2	2	4	5	5	1	1	39.5	1	2	2	200000
0	1	0	3	3	3	2	2	3	3	4	2	4	4	4	4	4	4	5	5	4	2	2	21	0	1	4	100000
0	1	0	3	3	3	3	2	3	3	3	3	3	4	4	4	4	4	4	5	4	2	2	21	0	1	4	100000
0	1	0	1	2	1	2	2	1	2	1	2	1	1	3	3	1	3	5	4	4	1	1	55	1	5	2	100000
0	1	0	1	2	1	2	2	1	2	3	2	1	1	3	3	1	3	5	4	4	1	1	55	0	5	3	200000
0	1	0	1	2	1	2	2	1	2	3	2	1	3	3	2	2	3	5	4	4	1	1	55	0	5	4	200000
0	1	0	1	4	2	2	3	2	2	3	2	2	1	3	2	1	3	5	4	4	1	1	18	1	1	4	1000000
0	1	0	3	2	1	2	2	1	2	2	4	1	2	3	2	1	3	5	4	5	3	1	55	0	5	2	400000
0	1	0	1	2	2	2	4	1	2	3	2	1	1	3	2	1	3	4	5	4	1	2	55	0	6	3	1000000
0	1	0	1	1	1	2	1	1	2	3	1	1	1	3	3	1	3	5	4	4	1	1	49.5	1	6	3	200000
0	1	0	1	2	1	2	1	2	2	1	2	1	1	2	3	1	3	5	4	4	1	1	49.5	1	6	3	400000
0	1	0	3	2	1	2	1	1	1	3	2	2	2	4	3	2	3	5	5	2	2	1	29.5	1	2	4	1000000
0	1	0	2	1	1	2	2	1	1	1	1	1	2	1	2	1	2	5	5	5	2	1	18	0	6	2	100000
0	2	0	2	1	1	1	1	1	1	1	2	1	2	1	2	3	2	4	5	5	1	3	21	0	6	2	400000
0	2	0	3	1	3	1	1	1	2	2	2	2	2	1	2	3	3	4	5	5	1	1	29.5	0	6	3	200000
0	2	0	3	1	1	1	1	1	2	2	3	1	2	1	3	4	3	5	5	5	1	1	29.5	0	6	3	200000
0	4	0	3	1	3	1	2	1	2	5	2	1	3	2	1	2	2	5	4	3	1	1	29.5	1	6	3	200000
87.5	5	0	5	5	5	5	5	5	5	5	5	5	5	5	5	5	5	3	3	3	3	3	29.5	1	3	3	100000
87.5	5	0	5	5	5	5	5	5	5	5	5	5	5	5	5	5	5	4	4	4	4	4	39.5	1	2	4	200000
37.5	4	0	5	5	5	5	3	3	3	5	5	5	5	5	4	5	5	4	5	5	2	2	29.5	1	1	4	100000
37.5	4	0	3	5	3	3	3	3	3	5	3	3	4	3	3	3	3	3	3	3	3	2	18	1	1	4	100000
12.5	1	0	4	4	3	3	4	4	4	4	4	5	3	4	4	4	4	4	5	5	2	2	21	0	1	4	100000
12.5	1	0	1	2	2	2	3	3	3	3	3	3	3	3	3	3	3	3	4	3	3	4	18	1	1	4	100000
12.5	1	0	1	1	3	1	2	1	1	3	2	1	3	2	3	1	3	5	4	4	2	1	49.5	1	2	3	750000
12.5	1	0	1	1	1	1	4	1	1	2	1	2	2	2	2	1	3	4	5	4	2	2	49.5	1	2	3	1000000
12.5	1	0	3	1	1	1	3	1	1	3	2	4	4	2	4	1	3	5	5	5	2	1	39.5	1	2	3	200000
12.5	1	0	1	1	1	1	2	2	1	3	2	3	2	1	2	2	3	5	5	4	2	3	49.5	1	2	2	400000
12.5	1	0	1	4	1	1	2	1	1	1	2	1	3	2	2	1	3	5	5	5	1	1	21	1	2	5	1000000
12.5	1	0	1	1	2	1	2	1	2	2	2	3	2	2	2	1	3	4	5	5	2	1	49.5	1	2	2	100000
12.5	1	0	1	1	1	1	1	2	1	2	3	1	2	2	1	1	4	5	5	5	2	1	49.5	1	2	2	200000
12.5	1	0	2	2	1	1	1	1	1	2	2	1	2	2	2	2	2	5	5	5	1	2	49.5	1	2	2	400000
12.5	1	0	2	1	4	1	1	1	1	3	2	1	3	2	2	1	2	3	5	5	2	2	18	0	2	1	750000
12.5	1	0	2	3	1	1	1	2	1	2	1	2	3	2	2	1	2	5	5	5	2	2	18	0	1	5	1000000
12.5	1	0	2	3	2	2	1	1	1	2	1	1	3	1	2	1	2	5	5	5	2	2	18	0	2	1	200000
12.5	1	0	2	1	1	2	1	1	1	1	1	1	1	1	2	3	2	5	5	5	1	2	18	0	3	1	400000
12.5	2	0	3	3	3	3	3	3	3	3	3	3	4	4	4	2	4	4	4	4	2	2	21	0	1	4	100000
12.5	2	0	2	4	1	1	3	1	1	2	3	1	3	3	3	1	3	4	5	5	1	2	21	0	6	3	400000
12.5	2	0	2	1	2	1	3	1	1	2	1	1	3	1	1	1	3	4	5	5	1	2	21	0	6	3	200000
12.5	2	0	2	1	1	1	3	1	1	1	1	3	2	1	1	1	3	4	5	5	2	2	21	0	2	5	1000000
12.5	2	0	2	1	2	1	4	1	2	2	1	1	2	1	1	1	3	4	5	5	1	2	29.5	0	6	3	200000
12.5	2	0	3	3	1	1	1	1	2	2	1	1	2	1	1	2	3	4	5	5	1	2	29.5	0	6	3	200000
12.5	4	0	3	4	2	1	1	1	2	5	4	4	3	2	1	2	3	5	5	5	1	1	29.5	0	2	5	1000000
0	1	0	1	1	1	1	2	2	1	2	2	1	3	2	3	2	2	4	5	5	1	1	39.5	1	2	2	200000
0	1	0	3	3	3	2	3	3	3	4	2	4	4	4	4	4	4	5	5	4	2	2	21	0	1	4	100000
0	1	0	3	3	3	3	3	3	3	3	3	3	4	4	4	4	4	4	5	4	2	2	21	0	1	4	100000
0	1	0	1	2	1	2	2	1	2	1	2	1	1	3	3	1	3	5	4	4	1	1	55	1	5	2	100000
0	1	0	1	2	1	2	2	1	2	3	2	1	1	3	3	1	3	5	4	4	1	1	55	0	5	3	200000
0	1	0	1	2	1	2	2	1	2	3	2	1	3	3	2	2	3	5	4	4	1	1	55	0	5	4	200000
0	1	0	1	4	2	2	4	2	2	3	2	2	1	3	2	1	3	5	4	4	1	1	18	1	1	4	1000000
0	1	0	3	2	1	2	2	1	2	2	4	1	2	3	2	1	3	5	4	5	3	1	55	0	5	2	400000
0	1	0	1	2	2	2	5	1	2	3	2	1	1	3	2	1	3	4	5	4	1	2	55	0	6	3	1000000
0	1	0	1	1	1	2	2	1	2	3	1	1	1	3	3	1	3	5	4	4	1	1	49.5	1	6	3	200000
0	1	0	1	2	1	2	2	2	2	1	2	1	1	2	3	1	3	5	4	4	1	1	49.5	1	6	3	400000
0	1	0	3	2	1	2	2	1	1	3	2	2	2	4	3	2	3	5	5	2	2	1	29.5	1	2	4	1000000
0	1	0	2	1	1	2	3	1	1	1	1	1	2	1	2	1	2	5	5	5	2	1	18	0	6	2	100000
0	2	0	2	1	1	1	2	1	1	1	2	1	2	1	2	3	2	4	5	5	1	3	21	0	6	2	400000
0	2	0	3	1	3	1	2	1	2	2	2	2	2	1	2	3	3	4	5	5	1	1	29.5	0	6	3	200000
0	2	0	3	1	1	1	2	1	2	2	3	1	2	1	3	4	3	5	5	5	1	1	29.5	0	6	3	200000
0	4	0	3	1	3	1	1	1	2	5	2	1	3	2	1	2	2	5	4	3	1	1	29.5	1	6	3	200000
87.5	5	0	5	5	5	5	4	5	5	5	5	5	5	5	5	5	5	3	3	3	3	3	29.5	1	3	3	100000
87.5	5	0	5	5	5	5	4	5	5	5	5	5	5	5	5	5	5	4	4	4	4	4	39.5	1	2	4	200000
37.5	4	0	5	5	5	5	2	3	3	5	5	5	5	5	4	5	5	4	5	5	2	2	29.5	1	1	4	100000
37.5	4	0	3	5	3	3	2	3	3	5	3	3	4	3	3	3	3	3	3	3	3	2	18	1	1	4	100000
12.5	1	0	4	4	3	3	3	4	4	4	4	5	3	4	4	4	4	4	5	5	2	2	21	0	1	4	100000
12.5	1	0	1	2	2	2	2	3	3	3	3	3	3	3	3	3	3	3	4	3	3	4	18	1	1	4	100000
12.5	1	0	1	1	3	1	1	1	1	3	2	1	3	2	3	1	3	5	4	4	2	1	49.5	1	2	3	750000
12.5	1	0	1	1	1	1	3	1	1	2	1	2	2	2	2	1	3	4	5	4	2	2	49.5	1	2	3	1000000
12.5	1	0	3	1	1	1	2	1	1	3	2	4	4	2	4	1	3	5	5	5	2	1	39.5	1	2	3	200000
12.5	1	0	1	1	1	1	1	2	1	3	2	3	2	1	2	2	3	5	5	4	2	3	49.5	1	2	2	400000
12.5	1	0	1	4	1	1	1	1	1	1	2	1	3	2	2	1	3	5	5	5	1	1	21	1	2	5	1000000
12.5	1	0	1	1	2	2	1	1	2	2	2	3	2	2	2	1	3	4	5	5	2	1	49.5	1	2	2	100000
12.5	1	0	1	1	1	2	1	2	1	2	3	1	2	2	1	1	4	5	5	5	2	1	49.5	1	2	2	200000
12.5	1	0	2	2	1	2	1	1	1	2	2	1	2	2	2	2	2	5	5	5	1	2	49.5	1	2	2	400000
12.5	1	0	2	1	4	1	1	1	1	3	2	1	3	2	2	1	2	3	5	5	2	2	18	0	2	1	750000
12.5	1	0	2	3	1	1	1	2	1	2	1	2	3	2	2	1	2	5	5	5	2	2	18	0	1	5	1000000
12.5	1	0	2	3	2	2	1	1	1	2	1	1	3	1	2	1	2	5	5	5	2	2	18	0	2	1	200000
12.5	1	0	2	1	1	2	1	1	1	1	1	1	1	1	2	3	2	5	5	5	1	2	18	0	3	1	400000
12.5	2	0	3	3	3	3	1	3	3	3	3	3	4	4	4	2	4	4	4	4	2	2	21	0	1	4	100000
12.5	2	0	2	4	1	1	2	1	1	2	3	1	3	3	3	1	3	4	5	5	1	2	21	0	6	3	400000
12.5	2	0	2	1	2	1	2	1	1	2	1	1	3	1	1	1	3	4	5	5	1	2	21	0	6	3	200000
12.5	2	0	2	1	1	1	2	1	1	1	1	3	2	1	1	1	3	4	5	5	2	2	21	0	2	5	1000000
12.5	2	0	2	1	2	1	3	1	2	2	1	1	2	1	1	1	3	4	5	5	1	2	29.5	0	6	3	200000
12.5	2	0	3	3	1	1	2	1	2	2	1	1	2	1	1	2	3	4	5	5	1	2	29.5	0	6	3	200000
12.5	4	0	3	4	2	1	2	1	2	5	4	4	3	2	1	2	3	5	5	5	1	1	29.5	0	2	5	1000000
0	1	0	1	1	1	1	2	2	1	2	2	1	3	2	3	2	2	4	5	5	1	1	39.5	1	2	2	200000
0	1	0	3	3	3	2	2	3	3	4	2	4	4	4	4	4	4	5	5	4	2	2	21	0	1	4	100000
0	1	0	3	3	3	3	2	3	3	3	3	3	4	4	4	4	4	4	5	4	2	2	21	0	1	4	100000
0	1	0	1	2	1	2	2	1	2	1	2	1	1	3	3	1	3	5	4	4	1	1	55	1	5	2	100000
0	1	0	1	2	1	2	2	1	2	3	2	1	1	3	3	1	3	5	4	4	1	1	55	0	5	3	200000
0	1	0	1	2	1	2	2	1	2	3	2	1	3	3	2	2	3	5	4	4	1	1	55	0	5	4	200000
0	1	0	1	4	2	2	3	2	2	3	2	2	1	3	2	1	3	5	4	4	1	1	18	1	1	4	1000000
0	1	0	3	2	1	2	2	1	2	2	4	1	2	3	2	1	3	5	4	5	3	1	55	0	5	2	400000
0	1	0	1	2	2	2	4	1	2	3	2	1	1	3	2	1	3	4	5	4	1	2	55	0	6	3	1000000
0	1	0	1	1	1	2	1	1	2	3	1	1	1	3	3	1	3	5	4	4	1	1	49.5	1	6	3	200000
0	1	0	1	2	1	2	1	2	2	1	2	1	1	2	3	1	3	5	4	4	1	1	49.5	1	6	3	400000
0	1	0	3	2	1	2	1	1	1	3	2	2	2	4	3	2	3	5	5	2	2	1	29.5	1	2	4	1000000
0	1	0	2	1	1	2	2	1	1	1	1	1	2	1	2	1	2	5	5	5	2	1	18	0	6	2	100000
0	2	0	2	1	1	1	1	1	1	1	2	1	2	1	2	3	2	4	5	5	1	3	21	0	6	2	400000
0	2	0	3	1	3	1	1	1	2	2	2	2	2	1	2	3	3	4	5	5	1	1	29.5	0	6	3	200000
0	2	0	3	1	1	1	1	1	2	2	3	1	2	1	3	4	3	5	5	5	1	1	29.5	0	6	3	200000
0	4	0	3	1	3	1	2	1	2	5	2	1	3	2	1	2	2	5	4	3	1	1	29.5	1	6	3	200000
87.5	5	0	5	5	5	5	5	5	5	5	5	5	5	5	5	5	5	3	3	3	3	3	29.5	1	3	3	100000
87.5	5	0	5	5	5	5	5	5	5	5	5	5	5	5	5	5	5	4	4	4	4	4	39.5	1	2	4	200000
37.5	4	0	5	5	5	5	3	3	3	5	5	5	5	5	4	5	5	4	5	5	2	2	29.5	1	1	4	100000
37.5	4	0	3	5	3	3	3	3	3	5	3	3	4	3	3	3	3	3	3	3	3	2	18	1	1	4	100000
12.5	1	0	4	4	3	3	4	4	4	4	4	5	3	4	4	4	4	4	5	5	2	2	21	0	1	4	100000
12.5	1	0	1	2	2	2	3	3	3	3	3	3	3	3	3	3	3	3	4	3	3	4	18	1	1	4	100000
12.5	1	0	1	1	3	1	2	1	1	3	2	1	3	2	3	1	3	5	4	4	2	1	49.5	1	2	3	750000
12.5	1	0	1	1	1	1	4	1	1	2	1	2	2	2	2	1	3	4	5	4	2	2	49.5	1	2	3	1000000
12.5	1	0	3	1	1	1	3	1	1	3	2	4	4	2	4	1	3	5	5	5	2	1	39.5	1	2	3	200000
12.5	1	0	1	1	1	1	2	2	1	3	2	3	2	1	2	2	3	5	5	4	2	3	49.5	1	2	2	400000
12.5	1	0	1	4	1	1	2	1	1	1	2	1	3	2	2	1	3	5	5	5	1	1	21	1	2	5	1000000
12.5	1	0	1	1	2	1	2	1	2	2	2	3	2	2	2	1	3	4	5	5	2	1	49.5	1	2	2	100000
12.5	1	0	1	1	1	1	1	2	1	2	3	1	2	2	1	1	4	5	5	5	2	1	49.5	1	2	2	200000
12.5	1	0	2	2	1	1	1	1	1	2	2	1	2	2	2	2	2	5	5	5	1	2	49.5	1	2	2	400000
12.5	1	0	2	1	4	1	1	1	1	3	2	1	3	2	2	1	2	3	5	5	2	2	18	0	2	1	750000
12.5	1	0	2	3	1	1	1	2	1	2	1	2	3	2	2	1	2	5	5	5	2	2	18	0	1	5	1000000
12.5	1	0	2	3	2	2	1	1	1	2	1	1	3	1	2	1	2	5	5	5	2	2	18	0	2	1	200000
12.5	1	0	2	1	1	2	1	1	1	1	1	1	1	1	2	3	2	5	5	5	1	2	18	0	3	1	400000
12.5	2	0	3	3	3	3	3	3	3	3	3	3	4	4	4	2	4	4	4	4	2	2	21	0	1	4	100000
12.5	2	0	2	4	1	1	3	1	1	2	3	1	3	3	3	1	3	4	5	5	1	2	21	0	6	3	400000
12.5	2	0	2	1	2	1	3	1	1	2	1	1	3	1	1	1	3	4	5	5	1	2	21	0	6	3	200000
12.5	2	0	2	1	1	1	3	1	1	1	1	3	2	1	1	1	3	4	5	5	2	2	21	0	2	5	1000000
12.5	2	0	2	1	2	1	4	1	2	2	1	1	2	1	1	1	3	4	5	5	1	2	29.5	0	6	3	200000
12.5	2	0	3	3	1	1	1	1	2	2	1	1	2	1	1	2	3	4	5	5	1	2	29.5	0	6	3	200000
12.5	4	0	3	4	2	1	1	1	2	5	4	4	3	2	1	2	3	5	5	5	1	1	29.5	0	2	5	1000000
0	1	0	1	1	1	1	2	2	1	2	2	1	3	2	3	2	2	4	5	5	1	1	39.5	1	2	2	200000
0	1	0	3	3	3	2	3	3	3	4	2	4	4	4	4	4	4	5	5	4	2	2	21	0	1	4	100000
0	1	0	3	3	3	3	3	3	3	3	3	3	4	4	4	4	4	4	5	4	2	2	21	0	1	4	100000
0	1	0	1	2	1	2	2	1	2	1	2	1	1	3	3	1	3	5	4	4	1	1	55	1	5	2	100000
0	1	0	1	2	1	2	2	1	2	3	2	1	1	3	3	1	3	5	4	4	1	1	55	0	5	3	200000
0	1	0	1	2	1	2	2	1	2	3	2	1	3	3	2	2	3	5	4	4	1	1	55	0	5	4	200000
0	1	0	1	4	2	2	4	2	2	3	2	2	1	3	2	1	3	5	4	4	1	1	18	1	1	4	1000000
0	1	0	3	2	1	2	2	1	2	2	4	1	2	3	2	1	3	5	4	5	3	1	55	0	5	2	400000
0	1	0	1	2	2	2	5	1	2	3	2	1	1	3	2	1	3	4	5	4	1	2	55	0	6	3	1000000
0	1	0	1	1	1	2	2	1	2	3	1	1	1	3	3	1	3	5	4	4	1	1	49.5	1	6	3	200000
0	1	0	1	2	1	2	2	2	2	1	2	1	1	2	3	1	3	5	4	4	1	1	49.5	1	6	3	400000
0	1	0	3	2	1	2	2	1	1	3	2	2	2	4	3	2	3	5	5	2	2	1	29.5	1	2	4	1000000
0	1	0	2	1	1	2	3	1	1	1	1	1	2	1	2	1	2	5	5	5	2	1	18	0	6	2	100000
0	2	0	2	1	1	1	2	1	1	1	2	1	2	1	2	3	2	4	5	5	1	3	21	0	6	2	400000
0	2	0	3	1	3	1	2	1	2	2	2	2	2	1	2	3	3	4	5	5	1	1	29.5	0	6	3	200000
0	2	0	3	1	1	1	2	1	2	2	3	1	2	1	3	4	3	5	5	5	1	1	29.5	0	6	3	200000
0	4	0	3	1	3	1	1	1	2	5	2	1	3	2	1	2	2	5	4	3	1	1	29.5	1	6	3	200000
87.5	5	0	5	5	5	5	4	5	5	5	5	5	5	5	5	5	5	3	3	3	3	3	29.5	1	3	3	100000
87.5	5	0	5	5	5	5	4	5	5	5	5	5	5	5	5	5	5	4	4	4	4	4	39.5	1	2	4	200000
37.5	4	0	5	5	5	5	2	3	3	5	5	5	5	5	4	5	5	4	5	5	2	2	29.5	1	1	4	100000
37.5	4	0	3	5	3	3	2	3	3	5	3	3	4	3	3	3	3	3	3	3	3	2	18	1	1	4	100000
12.5	1	0	4	4	3	3	3	4	4	4	4	5	3	4	4	4	4	4	5	5	2	2	21	0	1	4	100000
12.5	1	0	1	2	2	2	2	3	3	3	3	3	3	3	3	3	3	3	4	3	3	4	18	1	1	4	100000
12.5	1	0	1	1	3	1	1	1	1	3	2	1	3	2	3	1	3	5	4	4	2	1	49.5	1	2	3	750000
12.5	1	0	1	1	1	1	3	1	1	2	1	2	2	2	2	1	3	4	5	4	2	2	49.5	1	2	3	1000000
12.5	1	0	3	1	1	1	2	1	1	3	2	4	4	2	4	1	3	5	5	5	2	1	39.5	1	2	3	200000
12.5	1	0	1	1	1	1	1	2	1	3	2	3	2	1	2	2	3	5	5	4	2	3	49.5	1	2	2	400000
12.5	1	0	1	4	1	1	1	1	1	1	2	1	3	2	2	1	3	5	5	5	1	1	21	1	2	5	1000000
12.5	1	0	1	1	2	2	1	1	2	2	2	3	2	2	2	1	3	4	5	5	2	1	49.5	1	2	2	100000
12.5	1	0	1	1	1	2	1	2	1	2	3	1	2	2	1	1	4	5	5	5	2	1	49.5	1	2	2	200000
12.5	1	0	2	2	1	2	1	1	1	2	2	1	2	2	2	2	2	5	5	5	1	2	49.5	1	2	2	400000
12.5	1	0	2	1	4	1	1	1	1	3	2	1	3	2	2	1	2	3	5	5	2	2	18	0	2	1	750000
12.5	1	0	2	3	1	1	1	2	1	2	1	2	3	2	2	1	2	5	5	5	2	2	18	0	1	5	1000000
12.5	1	0	2	3	2	2	1	1	1	2	1	1	3	1	2	1	2	5	5	5	2	2	18	0	2	1	200000
12.5	1	0	2	1	1	2	1	1	1	1	1	1	1	1	2	3	2	5	5	5	1	2	18	0	3	1	400000
12.5	2	0	3	3	3	3	1	3	3	3	3	3	4	4	4	2	4	4	4	4	2	2	21	0	1	4	100000
12.5	2	0	2	4	1	1	2	1	1	2	3	1	3	3	3	1	3	4	5	5	1	2	21	0	6	3	400000
12.5	2	0	2	1	2	1	2	1	1	2	1	1	3	1	1	1	3	4	5	5	1	2	21	0	6	3	200000
12.5	2	0	2	1	1	1	2	1	1	1	1	3	2	1	1	1	3	4	5	5	2	2	21	0	2	5	1000000
12.5	2	0	2	1	2	1	3	1	2	2	1	1	2	1	1	1	3	4	5	5	1	2	29.5	0	6	3	200000
12.5	2	0	3	3	1	1	2	1	2	2	1	1	2	1	1	2	3	4	5	5	1	2	29.5	0	6	3	200000
12.5	4	0	3	4	2	1	2	1	2	5	4	4	3	2	1	2	3	5	5	5	1	1	29.5	0	2	5	1000000
0	1	0	1	1	1	1	2	2	1	2	2	1	3	2	3	2	2	4	5	5	1	1	39.5	1	2	2	200000
0	1	0	3	3	3	2	2	3	3	4	2	4	4	4	4	4	4	5	5	4	2	2	21	0	1	4	100000
0	1	0	3	3	3	3	2	3	3	3	3	3	4	4	4	4	4	4	5	4	2	2	21	0	1	4	100000
0	1	0	1	2	1	2	2	1	2	1	2	1	1	3	3	1	3	5	4	4	1	1	55	1	5	2	100000
0	1	0	1	2	1	2	2	1	2	3	2	1	1	3	3	1	3	5	4	4	1	1	55	0	5	3	200000
0	1	0	1	2	1	2	2	1	2	3	2	1	3	3	2	2	3	5	4	4	1	1	55	0	5	4	200000
0	1	0	1	4	2	2	3	2	2	3	2	2	1	3	2	1	3	5	4	4	1	1	18	1	1	4	1000000
0	1	0	3	2	1	2	2	1	2	2	4	1	2	3	2	1	3	5	4	5	3	1	55	0	5	2	400000
0	1	0	1	2	2	2	4	1	2	3	2	1	1	3	2	1	3	4	5	4	1	2	55	0	6	3	1000000
0	1	0	1	1	1	2	1	1	2	3	1	1	1	3	3	1	3	5	4	4	1	1	49.5	1	6	3	200000
0	1	0	1	2	1	2	1	2	2	1	2	1	1	2	3	1	3	5	4	4	1	1	49.5	1	6	3	400000
0	1	0	3	2	1	2	1	1	1	3	2	2	2	4	3	2	3	5	5	2	2	1	29.5	1	2	4	1000000
0	1	0	2	1	1	2	2	1	1	1	1	1	2	1	2	1	2	5	5	5	2	1	18	0	6	2	100000
0	2	0	2	1	1	1	1	1	1	1	2	1	2	1	2	3	2	4	5	5	1	3	21	0	6	2	400000
0	2	0	3	1	3	1	1	1	2	2	2	2	2	1	2	3	3	4	5	5	1	1	29.5	0	6	3	200000
0	2	0	3	1	1	1	1	1	2	2	3	1	2	1	3	4	3	5	5	5	1	1	29.5	0	6	3	200000
0	4	0	3	1	3	1	2	1	2	5	2	1	3	2	1	2	2	5	4	3	1	1	29.5	1	6	3	200000

## Sheet: Sheet2
1.占比(A-0,B-12.5,C-37.5,D-62.5,E-87.5)	4.月均消费金额A-0,B-100,C-150,D-350,E-750,F-1000	文化价值总和	实用与社会价值总和	文化贸易的认同总和	中国文化认同总和
87.5	1000	25	24	24	11
87.5	1000	23	25	23	10
87.5	1000	25	25	23	9
87.5	750	24	23	23	9
87.5	750	25	23	17	10
87.5	750	23	23	23	14
87.5	750	25	21	24	11
87.5	750	24	22	24	10
87.5	350	25	24	22	13
87.5	350	25	24	22	17
87.5	350	24	24	22	13
87.5	350	25	24	24	14
87.5	350	24	24	24	17
87.5	350	24	22	21	15
87.5	350	25	23	24	14
87.5	350	24	22	24	19
87.5	350	25	19	21	17
87.5	350	23	23	25	13
87.5	350	25	23	25	17
87.5	350	24	22	21	11
87.5	350	25	23	24	14
87.5	350	23	22	24	18
87.5	150	22	18	19	18
87.5	100	24	18	19	17
87.5	100	24	18	18	19
87.5	100	24	16	19	20
87.5	100	24	24	19	19
87.5	100	24	25	18	19
87.5	100	24	25	19	18
87.5	100	23	24	19	18
87.5	100	18	19	17	19
87.5	100	25	25	22	17
87.5	0	25	25	25	15
87.5	0	25	25	25	20
62.5	350	21	22	19	18
62.5	350	21	20	19	19
62.5	150	14	16	19	18
62.5	150	15	18	18	15
62.5	150	24	24	15	12
62.5	150	18	25	24	16
62.5	150	19	25	25	16
62.5	150	19	24	25	16
62.5	150	19	25	25	16
62.5	150	19	24	25	16
62.5	150	18	24	25	16
62.5	150	18	25	25	16
62.5	150	18	24	25	16
62.5	150	18	25	25	16
62.5	150	18	23	25	16
62.5	150	18	25	25	16
62.5	150	18	24	25	16
62.5	150	19	25	25	16
62.5	150	19	23	25	16
62.5	150	19	21	25	16
62.5	150	19	21	23	16
62.5	150	19	22	21	16
62.5	100	14	14	21	21
62.5	100	10	8	14	16
62.5	100	22	15	15	16
62.5	100	22	22	17	16
62.5	100	23	22	21	20
62.5	100	24	20	21	20
62.5	100	24	22	21	20
62.5	100	24	22	21	20
62.5	100	24	20	21	20
62.5	100	23	22	21	20
62.5	100	23	22	21	20
62.5	100	23	22	21	20
62.5	100	23	20	21	20
62.5	100	22	21	21	20
62.5	100	21	21	21	20
62.5	100	22	21	20	20
62.5	100	21	21	20	20
62.5	100	21	21	20	20
62.5	100	22	21	20	20
62.5	100	22	23	20	21
62.5	100	21	23	19	21
62.5	100	21	23	19	21
62.5	100	20	20	19	20
62.5	100	20	18	19	20
62.5	100	20	18	19	20
62.5	100	20	17	18	21
62.5	100	21	17	18	21
62.5	100	21	16	18	20
62.5	100	21	16	18	20
62.5	100	21	16	18	20
37.5	150	18	14	15	13
37.5	150	22	15	19	14
37.5	150	22	24	18	14
37.5	150	22	18	18	14
37.5	150	22	19	18	14
37.5	150	22	19	18	13
37.5	150	22	19	18	13
37.5	150	22	19	18	13
37.5	150	22	18	18	13
37.5	150	22	18	18	13
37.5	150	22	18	18	13
37.5	150	22	18	18	13
37.5	150	22	18	18	13
37.5	150	22	18	18	14
37.5	150	22	18	18	15
37.5	150	22	19	18	15
37.5	150	22	19	18	15
37.5	150	21	19	19	15
37.5	150	20	19	19	15
37.5	150	20	19	20	16
37.5	150	20	18	20	17
37.5	150	20	22	20	17
37.5	150	20	22	20	17
37.5	150	20	22	20	17
37.5	150	22	22	20	17
37.5	150	22	22	20	17
37.5	150	22	22	20	17
37.5	150	22	22	20	18
37.5	150	22	22	19	18
37.5	150	22	22	19	18
37.5	150	22	22	19	18
37.5	150	22	22	19	18
37.5	150	22	22	19	18
37.5	150	22	22	19	18
37.5	150	22	22	19	18
37.5	150	22	22	19	18
37.5	150	21	22	19	18
37.5	150	21	21	19	17
37.5	150	21	20	19	17
37.5	150	21	20	19	17
37.5	150	21	20	19	17
37.5	150	21	20	19	17
37.5	150	18	20	19	17
37.5	150	20	20	20	17
37.5	150	20	22	20	15
37.5	150	19	22	20	15
37.5	150	19	22	20	15
37.5	150	19	22	19	15
37.5	150	19	22	19	15
37.5	150	18	22	19	15
37.5	150	19	22	19	15
37.5	150	19	22	19	16
37.5	150	19	22	19	16
37.5	150	17	22	17	16
37.5	150	19	22	17	16
37.5	150	20	22	17	16
37.5	150	20	21	17	16
37.5	150	20	21	17	16
37.5	150	21	21	17	16
37.5	150	19	21	17	16
37.5	150	19	21	16	17
37.5	150	19	21	16	17
37.5	150	19	18	16	20
37.5	150	19	20	16	20
37.5	150	18	20	16	20
37.5	150	18	19	15	20
37.5	150	16	19	15	20
37.5	150	17	19	15	20
37.5	150	17	19	15	18
37.5	150	17	18	15	18
37.5	150	17	19	15	12
37.5	150	15	19	12	12
37.5	150	15	19	12	12
37.5	150	15	17	12	12
37.5	150	15	19	12	12
37.5	150	15	20	12	12
37.5	150	16	20	13	12
37.5	100	21	15	18	15
37.5	100	19	16	18	17
37.5	100	19	16	17	21
37.5	100	20	15	17	21
37.5	100	18	18	18	21
37.5	100	17	18	18	21
37.5	100	17	18	18	21
37.5	100	16	18	18	21
37.5	100	16	15	18	21
37.5	100	16	15	18	21
37.5	100	16	15	18	21
37.5	100	17	14	18	21
37.5	100	19	15	19	21
37.5	100	17	15	19	20
37.5	100	17	14	19	20
37.5	100	18	14	19	19
37.5	100	18	14	19	18
37.5	100	22	19	21	13
37.5	100	22	19	19	13
37.5	100	22	19	19	13
37.5	100	22	16	19	13
37.5	100	20	16	20	12
37.5	100	22	19	20	14
37.5	100	21	18	18	13
37.5	100	21	18	19	13
37.5	100	22	19	21	13
37.5	100	22	20	21	16
37.5	100	19	20	21	14
37.5	100	19	21	21	15
37.5	100	18	20	21	16
37.5	100	19	21	19	17
37.5	100	20	19	21	17
37.5	100	20	20	21	17
37.5	100	20	20	20	17
37.5	100	21	18	18	17
37.5	100	22	19	19	18
37.5	100	22	19	19	17
37.5	100	22	20	19	18
37.5	100	22	20	18	19
37.5	100	22	18	17	19
37.5	100	18	16	16	19
37.5	100	17	19	16	19
37.5	100	17	17	16	17
37.5	100	17	18	19	17
37.5	100	15	21	20	17
37.5	100	19	21	19	18
37.5	100	20	20	18	20
37.5	100	20	19	17	20
37.5	100	20	21	19	19
37.5	100	20	21	19	19
37.5	100	20	18	19	16
37.5	100	19	17	18	17
37.5	0	23	21	24	18
37.5	0	17	17	16	14
12.5	150	17	20	20	13
12.5	150	17	21	14	11
12.5	150	16	19	14	12
12.5	150	16	19	14	11
12.5	100	12	13	20	16
12.5	100	15	14	18	16
12.5	100	15	15	15	13
12.5	100	15	15	20	19
12.5	100	10	11	14	17
12.5	100	15	9	16	24
12.5	100	15	9	16	24
12.5	100	15	9	16	22
12.5	100	15	9	16	22
12.5	100	15	9	16	22
12.5	100	15	9	16	22
12.5	100	15	9	16	22
12.5	100	15	9	16	22
12.5	100	15	9	16	22
12.5	100	15	9	16	22
12.5	100	13	9	16	22
12.5	100	13	9	16	24
12.5	100	13	9	16	23
12.5	100	13	9	15	23
12.5	100	13	10	15	23
12.5	100	14	10	14	23
12.5	100	14	12	14	21
12.5	100	14	12	14	23
12.5	100	14	12	13	23
12.5	100	14	12	13	22
12.5	100	14	13	12	22
12.5	100	15	14	12	21
12.5	100	15	14	11	21
12.5	100	15	15	11	21
12.5	100	14	14	11	21
12.5	100	14	14	11	21
12.5	100	17	16	20	18
12.5	100	18	18	13	21
12.5	100	20	19	13	21
12.5	100	22	18	13	21
12.5	100	20	20	13	21
12.5	100	20	19	13	21
12.5	100	20	20	13	21
12.5	100	20	17	13	21
12.5	100	20	20	13	20
12.5	100	20	20	13	21
12.5	100	18	20	12	21
12.5	100	22	20	12	21
12.5	100	22	21	12	21
12.5	100	20	21	12	21
12.5	100	20	22	12	21
12.5	100	20	22	12	18
12.5	100	18	22	12	18
12.5	100	20	22	11	18
12.5	100	20	22	11	18
12.5	100	18	19	9	18
12.5	100	18	21	9	18
12.5	100	18	21	9	18
12.5	100	17	21	10	19
12.5	100	15	20	10	19
12.5	100	15	21	10	19
12.5	100	14	22	10	19
12.5	100	14	22	10	19
12.5	100	14	22	11	17
12.5	100	13	22	11	18
12.5	100	14	22	11	18
12.5	100	14	19	11	18
12.5	0	18	21	19	18
12.5	0	10	15	15	17
12.5	0	8	8	12	16
12.5	0	8	7	10	17
12.5	0	9	11	14	18
12.5	0	6	11	10	19
12.5	0	9	6	11	17
12.5	0	7	10	10	17
12.5	0	5	9	10	18
12.5	0	7	7	10	18
12.5	0	9	8	10	17
12.5	0	8	8	10	19
12.5	0	10	6	9	19
12.5	0	7	5	9	18
12.5	0	15	15	18	16
12.5	0	11	8	13	17
12.5	0	9	6	9	17
12.5	0	8	7	8	18
12.5	0	10	7	8	17
12.5	0	9	7	9	17
12.5	0	11	16	11	17
0	150	16	19	14	12
0	150	18	19	14	14
0	150	15	19	18	11
0	0	6	8	12	16
0	0	14	16	20	18
0	0	15	15	20	17
0	0	8	7	11	15
0	0	8	9	11	15
0	0	8	9	13	15
0	0	13	11	10	15
0	0	10	10	11	18
0	0	12	9	10	16
0	0	7	8	11	15
0	0	8	8	10	15
0	0	10	9	14	15
0	0	9	5	8	18
0	0	7	6	10	18
0	0	10	9	11	16
0	0	8	9	13	17
0	0	9	11	10	14

## Sheet: Sheet3
	列 1	列 2	列 3	列 4	列 5	列 6
列 1	1
列 2	0.559808	1
列 3	0.715093	0.487486	1
列 4	0.619145	0.439535	0.78318	1
列 5	0.752726	0.437758	0.682426	0.611498	1
列 6	-0.220044	-0.416177	-0.163181	-0.276597	-0.214431	1
SUMMARY OUTPUT
回归统计
Multiple R	0.801556
R Square	0.642492
Adjusted R Square	0.637995
标准误差	14.9008
观测值	323
方差分析
	df	SS	MS	F	Significance F
回归分析	4	126891	31722.7	142.873	9.68047e-70
残差	318	70607.1	222.035
总计	322	197498
	Coefficients	标准误差	t Stat	P-value	Lower 95%	Upper 95%	下限 95.0%	上限 95.0%
Intercept	-42.3228	6.96285	-6.07838	3.47275e-09	-56.0219	-28.6237	-56.0219	-28.6237
25	1.89321	0.323844	5.84607	1.24761e-08	1.25607	2.53036	1.25607	2.53036
24	0.197717	0.278972	0.708735	0.479008	-0.351147	0.746581	-0.351147	0.746581
24	2.80855	0.272955	10.2894	1.26811e-21	2.27152	3.34557	2.27152	3.34557
11	-0.376793	0.288211	-1.30735	0.192038	-0.943834	0.190249	-0.943834	0.190249
RESIDUAL OUTPUT					PROBABILITY OUTPUT
观测值	预测 87.5	残差	标准残差		百分比排位	87.5
1	66.9927	20.5073	1.38488		0.154799	0
2	71.1559	16.3441	1.10374		0.464396	0
3	68.8672	18.6328	1.25829		0.773994	0
4	53.5324	33.9676	2.29387		1.08359	0
5	65.0901	22.4099	1.51337		1.39319	0
6	72.42	15.08	1.01837		1.70279	0
7	71.1013	16.3987	1.10742		2.01238	0
8	66.6425	20.8575	1.40853		2.32198	0
9	65.1353	22.3647	1.51031		2.63158	0
10	64.7492	22.7508	1.53638		2.94118	0
11	71.8828	15.6172	1.05465		3.25077	0
12	68.8592	18.6408	1.25884		3.56037	0
13	60.7917	26.7083	1.80364		3.86997	0
14	71.685	15.815	1.068		4.17957	0
15	67.7101	19.7899	1.33643		4.48916	0
16	61.3381	26.1619	1.76674		4.79876	0
17	71.0839	16.4161	1.10859		5.10836	0
18	73.3632	14.1368	0.954673		5.41796	0
19	62.2988	25.2012	1.70186		5.72755	0
20	71.685	15.815	1.068		6.03715	0
21	66.1937	21.3063	1.43884		6.34675	12.5
22	49.4669	38.0331	2.56842		6.65635	12.5
23	53.6301	33.8699	2.28727		6.96594	12.5
24	50.068	37.432	2.52782		7.27554	12.5
25	52.1043	35.3957	2.39031		7.58514	12.5
26	54.0628	33.4372	2.25805		7.89474	12.5
27	51.452	36.048	2.43436		8.20433	12.5
28	54.6374	32.8626	2.21925		8.51393	12.5
29	52.5464	34.9536	2.36045		8.82353	12.5
30	36.0979	51.4021	3.47124		9.13313	12.5
31	65.333	22.167	1.49696		9.44272	12.5
32	74.5122	12.9878	0.877079		9.75232	12.5
33	72.6283	14.8717	1.0043		10.0619	12.5
34	48.3646	14.1354	0.954582		10.3715	12.5
35	47.5923	14.9077	1.00673		10.6811	12.5
36	33.9258	28.5742	1.92965		10.9907	12.5
37	34.5362	27.9638	1.88842		11.3003	12.5
38	45.4662	17.0338	1.15031		11.6099	12.5
39	58.0744	4.42561	0.298866		11.9195	12.5
40	62.7762	-0.276153	-0.0186489		12.2291	12.5
41	62.5784	-0.0784356	-0.00529684		12.5387	12.5
42	62.7762	-0.276153	-0.0186489		12.8483	12.5
43	62.5784	-0.0784356	-0.00529684		13.1579	12.5
44	60.6852	1.81478	0.122554		13.4675	12.5
45	60.8829	1.61706	0.109202		13.7771	12.5
46	60.6852	1.81478	0.122554		14.0867	12.5
47	60.8829	1.61706	0.109202		14.3963	12.5
48	60.4875	2.01249	0.135906		14.7059	12.5
49	60.8829	1.61706	0.109202		15.0155	12.5
50	60.6852	1.81478	0.122554		15.3251	12.5
51	62.7762	-0.276153	-0.0186489		15.6347	12.5
52	62.3807	0.119282	0.00805521		15.9443	12.5
53	61.9853	0.514716	0.0347593		16.2539	12.5
54	56.3682	6.13181	0.414088		16.5635	12.5
55	50.9488	11.5512	0.780064		16.8731	12.5
56	38.017	24.483	1.65336		17.1827	12.5
57	11.482	51.018	3.4453		17.4923	12.5
58	38.3931	24.1069	1.62796		17.8019	12.5
59	45.3943	17.1057	1.15517		18.1115	12.5
60	57.0145	5.48551	0.370442		18.4211	12.5
61	58.5123	3.98773	0.269296		18.7307	12.5
62	58.9077	3.59229	0.242591		19.0402	12.5
63	58.9077	3.59229	0.242591		19.3498	12.5
64	58.5123	3.98773	0.269296		19.6594	12.5
65	57.0145	5.48551	0.370442		19.969	12.5
66	57.0145	5.48551	0.370442		20.2786	12.5
67	57.0145	5.48551	0.370442		20.5882	12.5
68	56.6191	5.88094	0.397146		20.8978	12.5
69	54.9236	7.57644	0.511645		21.2074	12.5
70	53.0304	9.46965	0.639496		21.517	12.5
71	52.115	10.385	0.701309		21.8266	12.5
72	50.2218	12.2782	0.82916		22.1362	12.5
73	50.2218	12.2782	0.82916		22.4458	12.5
74	52.115	10.385	0.701309		22.7554	12.5
75	52.1337	10.3663	0.70005		23.065	12.5
76	47.4319	15.0681	1.01757		23.3746	12.5
77	47.4319	15.0681	1.01757		23.6842	12.5
78	45.3223	17.1777	1.16003		23.9938	12.5
79	44.9269	17.5731	1.18673		24.3034	12.5
80	44.9269	17.5731	1.18673		24.613	12.5
81	41.5438	20.9562	1.41519		24.9226	12.5
82	43.437	19.063	1.28734		25.2322	12.5
83	43.6161	18.8839	1.27525		25.5418	12.5
84	43.6161	18.8839	1.27525		25.8514	12.5
85	43.6161	18.8839	1.27525		26.161	12.5
86	31.753	5.74704	0.388104		26.4706	12.5
87	50.3809	-12.8809	-0.869863		26.7802	12.5
88	49.3518	-11.8518	-0.800367		27.0898	12.5
89	48.1655	-10.6655	-0.720255		27.3994	12.5
90	48.3632	-10.8632	-0.733607		27.709	12.5
91	48.74	-11.24	-0.759052		28.0186	12.5
92	48.74	-11.24	-0.759052		28.3282	12.5
93	48.74	-11.24	-0.759052		28.6378	12.5
94	48.5423	-11.0423	-0.7457		28.9474	12.5
95	48.5423	-11.0423	-0.7457		29.257	12.5
96	48.5423	-11.0423	-0.7457		29.5666	12.5
97	48.5423	-11.0423	-0.7457		29.8762	12.5
98	48.5423	-11.0423	-0.7457		30.1858	12.5
99	48.1655	-10.6655	-0.720255		30.4954	12.5
100	47.7887	-10.2887	-0.694809		30.805	12.5
101	47.9865	-10.4865	-0.708162		31.1146	12.5
102	47.9865	-10.4865	-0.708162		31.4241	12.5
103	48.9018	-11.4018	-0.769975		31.7337	12.5
104	47.0086	-9.50857	-0.642124		32.0433	12.5
105	49.4403	-11.9403	-0.806343		32.3529	12.5
106	48.8658	-11.3658	-0.767546		32.6625	12.5
107	49.6567	-12.1567	-0.820954		32.9721	12.5
108	49.6567	-12.1567	-0.820954		33.2817	37.5
109	49.6567	-12.1567	-0.820954		33.5913	37.5
110	53.4431	-15.9431	-1.07666		33.9009	37.5
111	53.4431	-15.9431	-1.07666		34.2105	37.5
112	53.4431	-15.9431	-1.07666		34.5201	37.5
113	53.0663	-15.5663	-1.05121		34.8297	37.5
114	50.2578	-12.7578	-0.861546		35.1393	37.5
115	50.2578	-12.7578	-0.861546		35.4489	37.5
116	50.2578	-12.7578	-0.861546		35.7585	37.5
117	50.2578	-12.7578	-0.861546		36.0681	37.5
118	50.2578	-12.7578	-0.861546		36.3777	37.5
119	50.2578	-12.7578	-0.861546		36.6873	37.5
120	50.2578	-12.7578	-0.861546		36.9969	37.5
121	50.2578	-12.7578	-0.861546		37.3065	37.5
122	48.3646	-10.8646	-0.733695		37.6161	37.5
123	48.5436	-11.0436	-0.745789		37.9257	37.5
124	48.3459	-10.8459	-0.732437		38.2353	37.5
125	48.3459	-10.8459	-0.732437		38.5449	37.5
126	48.3459	-10.8459	-0.732437		38.8545	37.5
127	48.3459	-10.8459	-0.732437		39.1641	37.5
128	42.6663	-5.16628	-0.348884		39.4737	37.5
129	49.2613	-11.7613	-0.79425		39.7833	37.5
130	50.4103	-12.9103	-0.871845		40.0929	37.5
131	48.5171	-11.0171	-0.743994		40.4025	37.5
132	48.5171	-11.0171	-0.743994		40.7121	37.5
133	45.7085	-8.20851	-0.55433		41.0217	37.5
134	45.7085	-8.20851	-0.55433		41.3313	37.5
135	43.8153	-6.3153	-0.426479		41.6409	37.5
136	45.7085	-8.20851	-0.55433		41.9505	37.5
137	45.3317	-7.83172	-0.528884		42.2601	37.5
138	45.3317	-7.83172	-0.528884		42.5697	37.5
139	35.9282	1.5718	0.106146		42.8793	37.5
140	39.7146	-2.21462	-0.149556		43.1889	37.5
141	41.6078	-4.10784	-0.277407		43.4985	37.5
142	41.4101	-3.91012	-0.264055		43.808	37.5
143	41.4101	-3.91012	-0.264055		44.1176	37.5
144	43.3033	-5.80333	-0.391905		44.4272	37.5
145	39.5169	-2.01691	-0.136204		44.7368	37.5
146	36.3316	1.16843	0.0789056		45.0464	37.5
147	36.3316	1.16843	0.0789056		45.356	37.5
148	34.608	2.89196	0.195297		45.6656	37.5
149	35.0035	2.49653	0.168593		45.9752	37.5
150	33.1103	4.38974	0.296444		46.2848	37.5
151	30.104	7.39601	0.49946		46.5944	37.5
152	26.3176	11.1824	0.755162		46.904	37.5
153	28.2108	9.28922	0.627311		47.2136	37.5
154	28.9644	8.53563	0.576421		47.5232	37.5
155	28.7666	8.73335	0.589773		47.8328	37.5
156	31.2251	6.27488	0.423749		48.1424	37.5
157	19.0131	18.4869	1.24844		48.452	37.5
158	19.0131	18.4869	1.24844		48.7616	37.5
159	18.6176	18.8824	1.27515		49.0712	37.5
160	19.0131	18.4869	1.24844		49.3808	37.5
161	19.2108	18.2892	1.23509		49.6904	37.5
162	23.9125	13.5875	0.917577		50	37.5
163	45.3024	-7.80237	-0.526903		50.3096	37.5
164	40.9601	-3.46008	-0.233663		50.6192	37.5
165	36.6444	0.855643	0.0577825		50.9288	37.5
166	38.3399	-0.839853	-0.0567162		51.2384	37.5
167	37.9551	-0.455125	-0.0307351		51.548	37.5
168	36.0619	1.43809	0.0971157		51.8576	37.5
169	36.0619	1.43809	0.0971157		52.1672	37.5
170	34.1687	3.3313	0.224966		52.4768	37.5
171	33.5755	3.92445	0.265023		52.7864	37.5
172	33.5755	3.92445	0.265023		53.096	37.5
173	33.5755	3.92445	0.265023		53.4056	37.5
174	35.271	2.22896	0.150524		53.7152	37.5
175	42.0637	-4.56373	-0.308194		54.0248	37.5
176	38.6541	-1.1541	-0.0779376		54.3344	37.5
177	38.4564	-0.956383	-0.0645856		54.644	37.5
178	40.7264	-3.22639	-0.217882		54.9536	37.5
179	41.1032	-3.60318	-0.243327		55.2632	37.5
180	57.1657	-19.6657	-1.32804		55.5728	37.5
181	51.5486	-14.0486	-0.948716		55.8824	37.5
182	51.5486	-14.0486	-0.948716		56.192	37.5
183	50.9554	-13.4554	-0.90866		56.5015	37.5
184	50.3543	-12.8543	-0.868068		56.8111	37.5
185	53.9803	-16.4803	-1.11294		57.1207	37.5
186	46.6491	-9.14911	-0.617849		57.4303	37.5
187	49.4577	-11.9577	-0.807513		57.7399	37.5
188	57.1657	-19.6657	-1.32804		58.0495	37.5
189	56.233	-18.733	-1.26506		58.3591	37.5
190	51.307	-13.807	-0.932399		58.6687	37.5
191	51.1279	-13.6279	-0.920306		58.9783	37.5
192	48.6602	-11.1602	-0.753658		59.2879	37.5
193	44.7572	-7.25721	-0.490087		59.5975	37.5
194	51.8721	-14.3721	-0.970562		59.9071	37.5
195	52.0698	-14.5698	-0.983914		60.2167	37.5
196	49.2613	-11.7613	-0.79425		60.5263	37.5
197	45.1419	-7.64194	-0.516068		60.8359	37.5
198	49.6646	-12.1646	-0.82149		61.1455	37.5
199	50.0414	-12.5414	-0.846935		61.4551	37.5
200	49.8623	-12.3623	-0.834842		61.7647	37.5
201	46.677	-9.177	-0.619733		62.0743	37.5
202	43.473	-5.97302	-0.403364		62.3839	37.5
203	32.6962	4.80382	0.324407		62.6935	37.5
204	31.3961	6.10388	0.412202		63.0031	37.5
205	31.7543	5.74573	0.388015		63.3127	37.5
206	40.3776	-2.87763	-0.194329		63.6223	37.5
207	39.9929	-2.4929	-0.168348		63.9319	37.5
208	44.3804	-6.88042	-0.464642		64.2415	37.5
209	42.5138	-5.01378	-0.338586		64.5511	37.5
210	39.5075	-2.00751	-0.13557		64.8607	37.5
211	45.8968	-8.39684	-0.567047		65.1703	37.5
212	45.8968	-8.39684	-0.567047		65.4799	37.5
213	46.4341	-8.93406	-0.603327		65.7895	37.5
214	41.1578	-3.65779	-0.247015		66.0991	37.5
215	65.996	-28.496	-1.92437		66.4087	37.5
216	32.8846	4.61535	0.31168		66.7183	37.5
217	45.0888	-32.5888	-2.20076		67.0279	37.5
218	29.1888	-16.6888	-1.12701		67.3375	37.5
219	26.5234	-14.0234	-0.947013		67.6471	37.5
220	26.9002	-14.4002	-0.972458		67.9567	37.5
221	33.1083	-20.6083	-1.3917		68.2663	37.5
222	33.3686	-20.8686	-1.40928		68.5759	37.5
223	26.271	-13.771	-0.929973		68.8854	37.5
224	38.053	-25.553	-1.72562		69.195	37.5
225	11.6984	0.801619	0.0541342		69.5046	37.5
226	23.7486	-11.2486	-0.759627		69.8142	37.5
227	23.7486	-11.2486	-0.759627		70.1238	37.5
228	24.5021	-12.0021	-0.810518		70.4334	37.5
229	24.5021	-12.0021	-0.810518		70.743	37.5
230	24.5021	-12.0021	-0.810518		71.0526	37.5
231	24.5021	-12.0021	-0.810518		71.3622	37.5
232	24.5021	-12.0021	-0.810518		71.6718	37.5
233	24.5021	-12.0021	-0.810518		71.9814	37.5
234	24.5021	-12.0021	-0.810518		72.291	37.5
235	24.5021	-12.0021	-0.810518		72.6006	37.5
236	20.7157	-8.21572	-0.554816		72.9102	37.5
237	19.9621	-7.46213	-0.503926		73.2198	37.5
238	20.3389	-7.83892	-0.529371		73.5294	37.5
239	17.5304	-5.03038	-0.339707		73.839	62.5
240	17.7281	-5.22809	-0.353059		74.1486	62.5
241	16.8128	-4.31276	-0.291245		74.4582	62.5
242	17.9618	-5.46178	-0.36884		74.7678	62.5
243	17.2082	-4.70819	-0.317949		75.0774	62.5
244	14.3996	-1.89965	-0.128285		75.387	62.5
245	14.7764	-2.27644	-0.15373		75.6966	62.5
246	12.1656	0.33439	0.0225817		76.0062	62.5
247	14.6333	-2.13333	-0.144066		76.3158	62.5
248	11.8248	0.675214	0.0455979		76.6254	62.5
249	12.0225	0.477497	0.0322459		76.935	62.5
250	9.93157	2.56843	0.173449		77.2446	62.5
251	9.93157	2.56843	0.173449		77.5542	62.5
252	42.414	-29.914	-2.02012		77.8638	62.5
253	23.9124	-11.4124	-0.770691		78.1734	62.5
254	27.8965	-15.3965	-1.03974		78.483	62.5
255	31.4852	-18.9852	-1.28209		78.7926	62.5
256	28.0942	-15.5942	-1.0531		79.1022	62.5
257	27.8965	-15.3965	-1.03974		79.4118	62.5
258	28.0942	-15.5942	-1.0531		79.7214	62.5
259	27.5011	-15.0011	-1.01304		80.031	62.5
260	28.471	-15.971	-1.07854		80.3406	62.5
261	28.0942	-15.5942	-1.0531		80.6502	62.5
262	21.4993	-8.99928	-0.607731		80.9598	62.5
263	29.0721	-16.5721	-1.11913		81.2693	62.5
264	29.2698	-16.7698	-1.13249		81.5789	62.5
265	25.4834	-12.9834	-0.876784		81.8885	62.5
266	25.6811	-13.1811	-0.890136		82.1981	62.5
267	26.8115	-14.3115	-0.966472		82.5077	62.5
268	23.0251	-10.5251	-0.710771		82.8173	62.5
269	24.003	-11.503	-0.776808		83.1269	62.5
270	24.003	-11.503	-0.776808		83.4365	62.5
271	14.0063	-1.5063	-0.101722		83.7461	62.5
272	14.4017	-1.90173	-0.128426		84.0557	62.5
273	14.4017	-1.90173	-0.128426		84.3653	62.5
274	14.9403	-2.44027	-0.164794		84.6749	62.5
275	10.9561	1.54387	0.104259		84.9845	62.5
276	11.1538	1.34616	0.0909074		85.2941	62.5
277	9.45835	3.04165	0.205406		85.6037	62.5
278	9.45835	3.04165	0.205406		85.9133	62.5
279	13.0205	-0.520481	-0.0351486		86.2229	62.5
280	10.7505	1.74953	0.118147		86.5325	62.5
281	12.6437	-0.143688	-0.00970342		86.8421	62.5
282	12.0505	0.449463	0.0303527		87.1517	62.5
283	42.4872	-29.9872	-2.02507		87.4613	62.5
284	15.2978	-2.7978	-0.188938		87.7709	62.5
285	2.0785	10.4215	0.703775		88.0805	62.5
286	-4.1131	16.6131	1.1219		88.3901	62.5
287	9.42838	3.07162	0.20743		88.6997	62.5
288	-7.86225	20.3622	1.37508		89.0093	62.5
289	0.390941	12.1091	0.817738		89.3189	62.5
290	-5.41316	17.9132	1.2097		89.6285	62.5
291	-9.7741	22.2741	1.50419		89.9381	87.5
292	-6.38311	18.8831	1.2752		90.2477	87.5
293	-2.02217	14.5222	0.980698		90.5573	87.5
294	-4.66897	17.169	1.15944		90.8669	87.5
295	-4.08653	16.5865	1.12011		91.1765	87.5
296	-9.58709	22.0871	1.49157		91.4861	87.5
297	33.5663	-21.0663	-1.42263		91.7957	87.5
298	10.1899	2.3101	0.156004		92.1053	87.5
299	-5.22615	17.7262	1.19707		92.4149	87.5
300	-10.107	22.607	1.52667		92.7245	87.5
301	-5.94377	18.4438	1.24553		93.0341	87.5
302	-5.02844	17.5284	1.18371		93.3437	87.5
303	6.15454	6.34546	0.428516		93.6533	87.5
304	26.5234	-26.5234	-1.79115		93.9628	87.5
305	29.5562	-29.5562	-1.99596		94.2724	87.5
306	36.2411	-36.2411	-2.4474		94.582	87.5
307	-1.70793	1.70793	0.115338		94.8916	87.5
308	36.7343	-36.7343	-2.48071		95.2012	87.5
309	38.8066	-38.8066	-2.62065		95.5108	87.5
310	-0.55097	0.55097	0.0372076		95.8204	87.5
311	-0.155536	0.155536	0.0105035		96.13	87.5
312	5.46156	-5.46156	-0.368825		96.4396	87.5
313	6.89742	-6.89742	-0.46579		96.7492	87.5
314	2.69823	-2.69823	-0.182214		97.0588	87.5
315	4.23198	-4.23198	-0.28579		97.3684	87.5
316	-2.24647	2.24647	0.151706		97.678	87.5
317	-3.1618	3.1618	0.21352		97.9876	87.5
318	12.0565	-12.0565	-0.814191		98.2972	87.5
319	-8.60921	8.60921	0.581389		98.6068	87.5
320	-6.58083	6.58083	0.44441		98.9164	87.5
321	3.2541	-3.2541	-0.219753		99.226	87.5
322	4.70797	-4.70797	-0.317935		99.5356	87.5
323	-0.298643	0.298643	0.0201677		99.8452	87.5
